# Supplementary material for: Formation permeability estimation using mud loss data by deep learning
Source: Sci Rep. 2025 Apr 30;15:15251. doi: 10.1038/s41598-025-94617-7 (PMC12043842; doi:10.1038/s41598-025-94617-7)
Supplement: Supplementary file 1 — Supplementary Information. [file 41598_2025_94617_MOESM1_ESM.xlsx]

## Sheet: Sheet2
Formation type	Thickness-h	mud density	depth	viscosity	mud loss rate	permeability
1	0.0921617	0.577769	0.114535	0.664827	0	0.00751889
10	0.0286836	0.50666	0.793597	0.72752	1.41513e-05	0.00878767
1	0.916162	0.392568	0.193756	0.382197	0.000280595	0.000827679
5	0.162165	0.711692	0.371838	0.593586	0.000331517	0.00534453
10	0.93835	0.117455	0.999745	0.109088	0.000637155	0
6	0.277329	0.35678	0.557845	0.32145	0.000940517	0.00580076
9	0.114488	0.0311193	0.92467	0.33555	0.00104862	0.0121237
10	0.229455	0.15228	0.994785	0.279075	0.00193919	0.00660837
2	0.124696	0.259451	0.304037	0.411304	0.002777	0.0241874
2	0.18199	0.453595	0.201622	0.753323	0.0029066	0.0416305
6	0.0221923	0.65086	0.401428	0.536742	0.00302979	0.0536818
8	0.927035	0.690477	0.592005	0.931143	0.00311353	0.00799582
4	0.0537702	0.566623	0.355086	0.248733	0.00381531	0.0203588
4	0.877728	0.154947	0.498543	0.616134	0.00456802	0.0140823
6	0.118129	0.533733	0.500498	0.570457	0.00519704	0.0388244
5	0.382875	0.307024	0.519646	0.674415	0.00572133	0.0294383
9	0.391059	0.548924	0.683168	0.724297	0.00583241	0.0332885
9	0.21592	0.719251	0.607603	0.439652	0.00610339	0.0338472
9	0.35948	0.651229	0.645239	0.462236	0.00671802	0.0265999
10	0.22209	0.506431	0.738607	0.66375	0.00741737	0.0835571
1	0.298144	0.692738	0.0782687	0.714325	0.00763468	0.0461768
3	0.172449	0.685997	0.192346	0.822348	0.00769048	0.0903173
9	0.23905	0.129612	0.925969	0.379376	0.00778979	0.0290277
3	0.0327232	0.487589	0.331857	0.378859	0.00841756	0.0537133
9	0.306947	0.0772006	0.900205	0.594191	0.00862375	0.0609252
8	0	0.644284	0.556	0.645364	0.0087547	0.149629
1	0.441685	0.318771	0.271765	0.173494	0.00909135	0.0129998
10	0.183186	0.564901	0.718966	0.41005	0.00963874	0.0768453
5	0.0417082	0.523461	0.38015	0.455752	0.00964532	0.142482
8	0.0224067	0.539753	0.6719	0.441135	0.00971263	0.0649613
1	0.272827	0.451177	0.191969	0.423235	0.00971955	0.0370302
9	0.0618385	0.527028	0.698234	0.725015	0.0107873	0.129712
5	0.0681697	0.269014	0.493455	0.153474	0.0108389	0.0849236
8	0.654744	0.801049	0.538822	0.598798	0.0108982	0.0259054
1	0.105525	0.480304	0.126395	0.574202	0.011622	0.142182
7	0.22721	0.181536	0.692677	0.138892	0.0116382	0.0484353
8	0.293192	0.618289	0.591649	0.441909	0.0117631	0.051431
8	0.331204	0.480756	0.680211	0.362755	0.0117631	0.454418
8	0.115313	0.631126	0.570911	0.343069	0.0118488	0.0802183
4	0.444506	0.438299	0.344526	0.619961	0.011906	0.0853521
8	0.184284	0.759676	0.56718	0.384063	0.0121122	0.0454816
9	0.245007	0.099097	0.893391	0.28793	0.0130545	0.0640064
2	0.0951834	0.798859	0.118409	0.93762	0.0131573	0.146671
4	0.872387	0.34566	0.402704	0.659133	0.014775	0.052037
10	0.240101	0.587425	0.723534	0.283349	0.0148474	0.0701996
4	0.61789	0.0708441	0.513586	0.487997	0.014944	0.0701177
8	0.887961	0.438926	0.632281	0.568077	0.0149548	0.0549121
8	0.719348	0.127399	0.838961	0.260654	0.0149911	0.0236645
3	0.255251	0.603897	0.286171	0.871536	0.0150877	0.0886309
10	0.182041	0.574913	0.761904	0.327689	0.0151251	0.0653247
6	0.351021	0.869416	0.367354	0.496875	0.0152277	0.0541491
7	0.990585	0.402087	0.61335	0.537125	0.0155165	0.0334757
2	0.954362	0.556595	0.185789	0.410642	0.0157639	0.0317007
8	0.166093	0.61555	0.545951	0.746111	0.0158185	0.231713
3	0.347182	0.133225	0.418608	0.41486	0.0160197	0.0921242
8	0.691139	0.77039	0.522094	0.349032	0.0163506	0.0342791
4	0.652052	0.225114	0.463628	0.585023	0.0170169	0.066051
4	0.166733	0.212899	0.449456	0.53558	0.0172771	0.188385
8	0.151209	0.273381	0.739798	0.548305	0.0178545	0.149774
7	0.400237	0.492808	0.571016	0.819131	0.0183769	0.111964
10	0.0745097	0.465761	0.753892	0.237597	0.0185439	0.182725
10	0.130478	0.128482	0.992299	0.0675425	0.0186387	0.0511978
10	0.13388	0.492903	0.822474	0.708001	0.0191638	0.134702
6	0.885679	0.355703	0.608847	0.266492	0.0193214	0.0209824
1	0.218541	0.0196471	0.317356	0.199064	0.0194505	0.10582
7	0.660213	0.597382	0.537275	0.51779	0.0196504	0.0521504
5	0.778471	0.2958	0.503887	0.61605	0.0198388	0.069269
5	0.239752	0.749854	0.32601	0.858769	0.0198388	0.599297
8	0.480784	0.507227	0.684547	0.709715	0.0205471	0.0664127
6	0.311661	0.224631	0.662337	0.27678	0.0207587	0.0551689
4	0.857041	0.886808	0.224771	0.581763	0.0209143	0.0432063
9	0.215625	0.5832	0.722033	0.436222	0.0210753	0.0786718
5	0.382805	0.366823	0.52012	0.643875	0.0210939	0.084601
8	0.0687769	0.751883	0.577015	0.699291	0.0214708	0.167007
10	0.131838	0.456173	0.761804	0.199583	0.0216496	0.158374
6	0.519914	0.473342	0.555789	0.498491	0.0219129	0.0536745
4	0.407679	0.242284	0.507137	0.135407	0.0219684	0.0361748
7	0.0847108	0.177287	0.70357	0.420539	0.0220076	0.214859
10	0.182565	0.107903	0.956099	0.140167	0.0220673	0.101221
8	0.0126202	0.666796	0.567717	0.319842	0.022163	0.1869
9	0.0762138	0.550495	0.654864	0.837781	0.0222641	0.411867
1	0.695214	0.178882	0.262384	0.390611	0.0229747	0.0678897
10	0.452199	0.51624	0.751518	0.220015	0.0230064	0.0705935
4	0.237742	0.635614	0.266101	0.657113	0.0231406	0.244124
9	0.0323986	0.65802	0.594264	0.538002	0.0234839	0.430832
3	0.198078	0.723185	0.184888	0.593299	0.0238909	0.195387
1	0.205887	0.294478	0.268676	0.313409	0.0241858	0.086625
3	0.0927986	0.670963	0.173004	0.720263	0.0242597	0.464689
6	0.587847	0.465762	0.473434	0.570036	0.0250248	0.142907
5	0.087276	0.268863	0.488567	0.273566	0.0250995	0.261259
9	0.0348068	0.348141	0.763823	0.668923	0.0254949	0.406484
9	0.599174	0.578902	0.642876	0.301546	0.0254949	0.0259854
2	0.33158	0.12379	0.371141	0.571729	0.0259427	0.152409
1	0.236103	0.451276	0.18492	0.421897	0.0261588	0.119463
3	0.243021	0.934829	0.165934	0.891741	0.0265139	0.15434
3	0.0512397	0.495827	0.304588	0.731829	0.026514	0.305025
10	0.0884867	0.494815	0.783691	0.562917	0.0265257	0.251351
2	0.511813	0.946543	0.0715272	0.565932	0.0269269	0.0825377
7	0.196132	0.303657	0.673431	0.287942	0.0283899	0.121426
5	0.958164	0.630318	0.330228	0.448618	0.028393	0.0954339
3	0.0501309	0.162119	0.481143	0.581821	0.0285127	0.229114
5	0.467491	0.5007	0.389155	0.351907	0.0287821	0.141475
6	0.0647289	0.158177	0.637821	0.515678	0.0293073	0.359434
8	0.173963	0.679911	0.577863	0.815379	0.0299396	0.245075
3	0.57101	0.345037	0.323392	0.654155	0.0299463	0.169999
9	0.678558	0.17056	0.83042	0.0299372	0.0301582	0.0555448
6	0.461092	0.221005	0.643344	0.384476	0.030665	0.0909343
9	0.495526	0.468201	0.703161	0.535199	0.030945	0.152541
3	0.599617	0.0777505	0.434255	0.00378081	0.0311026	0.0558335
8	0.0393901	0.707116	0.51527	0.496902	0.0321799	0.470579
2	0.0249148	0.565376	0.164163	0.403698	0.0324419	0.422173
4	0.0234117	0.279815	0.420583	0.605229	0.0324441	0.609107
3	0.140086	0.293618	0.339386	0.261735	0.0325952	0.26066
1	0.317982	0.7055	0.117969	0.564083	0.0326717	0.11928
1	0.191881	0.188028	0.306999	0.344963	0.0327993	0.139005
7	0.878482	0.122839	0.752356	0.333478	0.0330053	0.0608239
6	0.640124	0.536282	0.484092	0.732582	0.033132	0.132147
3	0.068156	0.0142508	0.477559	0.517482	0.0331602	0.437438
4	0.805234	0.551676	0.389707	0.648318	0.0334508	0.067117
8	0.906218	0.442815	0.655977	0.41218	0.0340058	0.0772705
6	0.20504	0.609744	0.407352	0.646194	0.034268	0.440254
7	0.0960378	0.478099	0.585847	0.774246	0.0343665	0.385522
4	0.0468672	0.29277	0.445865	0.174807	0.0346362	0.214038
5	0.873664	0.895614	0.31773	0.73716	0.0348661	0.0701257
1	0.588053	0.310798	0.199715	0.509523	0.0351244	0.154935
3	0.142315	0.0958864	0.439001	0.301205	0.0352937	0.268632
10	0.00337572	0.503862	0.799413	0.32944	0.0356439	0.283493
6	0.153355	0.617521	0.416115	0.470694	0.0357599	0.357636
8	0.01253	0.375823	0.669817	0.234513	0.0361917	0.378075
8	0.464771	0.634698	0.623792	0.751637	0.0362134	0.131358
2	0.0840528	0.255583	0.309448	0.0695212	0.0366463	0.164111
3	0.424814	0.618462	0.244479	0.355943	0.0367046	0.119273
6	0.110688	0.277778	0.590334	0.565623	0.0368425	0.376119
1	0.270158	0.489707	0.191846	0.736561	0.0369375	0.197376
1	0.168094	0.267843	0.23073	0.230547	0.0373707	0.196568
6	0.494442	0.368197	0.608678	0.272325	0.0374509	0.0676817
3	0.752327	0.1775	0.394038	0.290851	0.0374593	0.109897
7	0.234798	0.622607	0.495994	0.847062	0.0375577	0.399883
2	0.823705	0.509501	0.184647	0.737522	0.0381842	0.175259
8	0.959835	0.552884	0.652497	0.817238	0.0385446	0.0890507
4	0.42715	0.403333	0.433982	0.764496	0.0388954	0.168919
3	0.488883	0.412542	0.302593	0.623093	0.0389867	0.220709
5	0.0138681	0.395425	0.453158	0.563018	0.0389889	0.624606
1	0.177964	0.368213	0.160338	0.358822	0.039779	0.360493
1	0.208807	0.484191	0.17864	0.780106	0.039779	0.907809
9	0.0485747	0.6527	0.659158	0.432635	0.0400548	0.314539
7	0.339606	0.771732	0.455482	0.548552	0.0402764	0.198187
3	0.090909	0.667634	0.198239	0.749475	0.040353	0.595667
5	0.339675	0.285252	0.497071	0.533417	0.04116	0.287969
5	0.817038	0.599127	0.35258	0.678764	0.0411657	0.189769
5	0.156646	0.705728	0.327396	0.451863	0.0412567	0.326782
3	0.0567267	0.624066	0.251252	0.673687	0.0415951	0.451481
8	0.495419	0.240917	0.753342	0.441886	0.0418036	0.166232
6	0.0533675	0.252722	0.650911	0.632705	0.0418567	0.37596
4	0.145565	0.597896	0.278444	0.632123	0.0422451	0.586644
3	0.0898071	0.118775	0.465739	0.425197	0.0422733	0.321672
1	0.187312	0.532014	0.172084	0.684533	0.0423866	0.266729
9	0.289668	0.667153	0.598014	0.575795	0.0430402	0.377474
6	0.600377	0.207702	0.689181	0.400819	0.0439875	0.08495
6	0.729125	0.735942	0.373039	0.688759	0.0445317	0.202957
8	0.213626	0.481345	0.683204	0.781977	0.0448339	0.29876
9	0.234994	0.311919	0.824251	0.550288	0.044938	0.245344
8	0.125149	0.372149	0.726165	0.669877	0.0453469	0.365351
6	0.329693	0.184625	0.68357	0.636325	0.0454571	0.204582
1	0.456027	0.453122	0.225364	0.388871	0.045595	0.101677
9	0.149646	0.656374	0.604491	0.811053	0.0457453	0.698588
4	0.107862	0.47268	0.371356	0.642684	0.0457821	0.461064
4	0.915936	0.725692	0.252695	0.589701	0.0459973	0.135598
2	0.224144	0.483342	0.249228	0.586554	0.0470642	0.269614
4	0.831263	0.527334	0.348414	0.735761	0.0474046	0.15669
8	0.104068	0.670113	0.538773	0.421517	0.0475625	0.47098
2	0.45036	0.783648	0.151552	0.901544	0.0476499	0.206023
1	0.0591982	0.706216	0.100536	0.394206	0.0484376	0.316525
4	0.451842	0.527846	0.30634	0.540457	0.0484449	0.3342
1	0.473463	0.514661	0.131044	0.27903	0.0485867	0.152897
3	0.975033	0.404296	0.344701	0.350397	0.0485976	0.0758905
1	0.122907	0.124477	0.274364	0.0170193	0.0487933	0.205844
2	0.0989076	0.715531	0.105879	0.391222	0.0492452	0.491051
9	0.886859	0.349718	0.750249	0.671416	0.0492471	0.210396
10	0.432864	0.278493	0.858632	0.401834	0.0492982	0.260152
8	0.229176	0.107961	0.803647	0.0685445	0.0493217	0.182501
6	0.141494	0.381731	0.543605	0.522329	0.0498312	0.43901
5	0.0831213	0.593035	0.380509	0.518325	0.0499448	0.512464
7	0.863913	0.173366	0.697797	0.508137	0.0502167	0.170072
2	0.223637	0.468259	0.193511	0.325912	0.050289	0.374468
10	0.932373	0.280942	0.946489	0.652521	0.0503453	0.0922063
4	0.368934	0.803296	0.232578	0.401719	0.0504403	0.208705
8	0.133302	0.624921	0.55734	0.719373	0.0504938	0.67454
2	0.137376	0.929797	0.098478	0.832072	0.0510437	0.390963
4	0.800643	0.801144	0.272017	0.554011	0.0511436	0.105088
9	0.245419	0.237307	0.802352	0.0519167	0.0515231	0.194059
2	0.989348	0.18932	0.406595	0.412138	0.0515815	0.0668397
9	0.0605006	0.538342	0.677045	0.229751	0.0520561	0.390785
9	0.782841	0.0766787	0.904275	0.403	0.0520561	0.533825
3	0.0708371	0.293434	0.337061	0.594616	0.0521503	0.890338
4	0.0504375	0.504716	0.344267	0.315584	0.0525085	0.467411
6	0.668148	0.803673	0.378678	0.669893	0.0525189	0.17909
3	0.201933	0.824282	0.155521	0.708327	0.0525699	0.455062
8	0.0156842	0.662541	0.522189	0.439774	0.0529519	0.960343
10	0.045184	0.19273	0.893889	0.452526	0.0530059	0.844176
7	0.0728952	0.279719	0.657226	0.475346	0.0530985	0.582151
4	0.0362103	0.453588	0.435119	0.389941	0.0531202	0.326993
1	0.287744	0.684131	0.0774014	0.82782	0.0534032	0.415561
5	0.139519	0.665654	0.412949	0.825928	0.053929	0.394871
4	0.346181	0.615777	0.279583	0.600129	0.053966	0.419678
3	0.0301674	0.154217	0.4429	0.000611766	0.0543651	0.20883
10	0.0760403	0.121092	0.957021	0.418791	0.0548843	0.558434
8	0.448305	0.728803	0.572601	0.833001	0.0553904	0.244563
6	0.00578244	0.459945	0.523272	0.674017	0.0555994	0.804227
1	0.117313	0.551324	0.115139	0.661784	0.0559831	0.642502
7	0.299075	0.599677	0.478427	0.500991	0.0564665	0.53255
2	0.0256376	0.512534	0.234252	0.36856	0.0565057	0.447675
9	0.378727	0.431902	0.712396	0.29222	0.0566767	0.268726
10	0.411134	0.487498	0.760593	0.28281	0.0567167	0.236941
7	0.0365447	0.301143	0.685646	0.428439	0.056942	0.473352
10	0.123059	0.29362	0.853349	0.601888	0.0571329	0.737975
1	0.112102	0.498345	0.132365	0.784219	0.0571401	0.786686
7	0.353803	0.713129	0.454876	0.504739	0.0574835	0.348003
1	0.133951	0.21999	0.314662	0.24416	0.0577445	0.212975
2	0.743783	0.473855	0.254104	0.342232	0.0581061	0.105942
5	0.402275	0.587984	0.433709	0.484574	0.0581348	0.182112
10	0.73204	0.204188	0.913382	0.364827	0.0583212	0.164506
1	0.0832883	0.706064	0.0891206	0.789225	0.0588834	0.627695
9	0.978859	0.387634	0.759998	0.335918	0.0600315	0.111399
3	0.0738909	0.115209	0.410897	0.0371579	0.0602274	0.394854
2	0.702779	0.60704	0.227509	0.706926	0.0610559	0.153769
6	0.248798	0.170789	0.690461	0.421302	0.0614929	0.25336
8	0.107751	0.165792	0.837956	0.0690837	0.0616091	0.179162
7	0.0970929	0.00519404	0.767606	0.504292	0.0616335	0.911106
7	0.376623	0.169138	0.764479	0.43569	0.0616335	0.505659
4	0.224935	0.739724	0.242414	0.31195	0.0616801	0.35084
8	0.0969947	0.223987	0.790777	0.466715	0.0618997	0.464915
3	0.710489	0.688276	0.19516	0.830537	0.0622544	0.312561
10	0.367039	0.211503	0.916742	0.28619	0.0627285	0.24007
10	0.640127	0.602812	0.713106	0.656638	0.0627285	0.789821
4	0.162739	0.365799	0.388123	0.74238	0.0628196	0.840842
1	0.293964	0.145195	0.307794	0.298955	0.0632532	0.237828
4	0.591612	0.71873	0.286652	0.583641	0.0634464	0.203642
1	0.740126	0.946838	0.0066034	1	0.0634693	0.235274
5	0.471544	0.454764	0.408414	0.749857	0.0634857	0.544454
9	0.534428	0.411412	0.722852	0.756259	0.0635778	0.436272
1	0.898649	0.626281	0.154138	0.62873	0.064044	0.118217
6	0.500929	0.450581	0.493193	0.483591	0.0643802	0.332764
7	0.684933	0.326146	0.669472	0.673314	0.0644003	0.208618
1	0.347801	0.0921248	0.278464	0.399136	0.0644111	0.447169
10	0.532133	0.514441	0.773027	0.514438	0.0649202	0.248175
5	0.638293	0.593831	0.364501	0.700871	0.065143	0.343809
2	0.0420852	0.517072	0.184259	0.532647	0.065146	0.975838
3	0.130941	0.441398	0.275924	0.150955	0.0653061	0.436147
3	0.789845	0.493942	0.291434	0.214821	0.0653061	0.235815
3	0.642366	0.935449	0.1538	0.934542	0.0653061	0.221668
5	0.875095	0.843884	0.325589	0.524773	0.0661617	0.121072
4	0.254361	0.348705	0.420955	0.332461	0.0662486	0.324895
1	0.76896	1	0	0.707491	0.0665953	0.167478
5	0.679947	0.298687	0.565398	0.448727	0.0670866	0.136775
4	0.290359	0.623776	0.349566	0.893824	0.067213	0.403554
1	0.0317739	0.071523	0.322173	0.302327	0.06772	0.616412
7	0.924723	0.161607	0.737279	0.13157	0.0683465	0.0811934
6	0.473864	0.737704	0.381775	0.915802	0.0685758	0.497846
5	0.828347	0.648277	0.332404	0.2547	0.0686664	0.176773
4	0.96366	0.461526	0.38148	0.172879	0.0687909	0.0858586
8	0.16086	0.334349	0.726311	0.411795	0.0689851	0.433475
6	0.57427	0.471772	0.466768	0.492477	0.0693729	0.413838
4	0.887795	0.8227	0.220252	0.57052	0.0695839	0.199065
9	0.12284	0.221064	0.836701	0.414669	0.0695925	0.581553
6	0.546986	0.510016	0.459435	0.534201	0.0708951	0.403971
9	0.190735	0.192084	0.817138	0.123268	0.0716605	0.429727
1	0.366366	0.596883	0.13428	0.734419	0.0717404	0.370088
4	0.44618	0.529408	0.328791	0.711075	0.0718514	0.46687
7	0.225913	0.0970836	0.752588	0.258654	0.0726057	0.361869
8	0.290483	0.772191	0.536009	0.977667	0.0730199	0.562858
5	0.337762	0.229971	0.505706	0.601934	0.073079	0.722771
2	0.451307	0.818201	0.119484	0.482191	0.0737609	0.241372
8	0.151176	0.586265	0.638075	0.635718	0.0740457	0.49803
10	0.625286	0.33646	0.815443	0.440752	0.074643	0.394336
1	0.347634	0.292576	0.249329	0.0828098	0.0747271	0.150164
4	0.784968	0.242919	0.450197	0.522931	0.0747769	0.271397
3	0.694477	0.355178	0.304136	0.233859	0.0749478	0.257304
3	0.478453	0.549608	0.259774	0.332063	0.0749709	0.257355
1	0.123755	0.888606	0.0397242	0.565992	0.0754792	0.491646
9	0.943792	0.622258	0.610149	0.834328	0.0755829	0.428019
3	0.175658	0	0.486093	0.110867	0.0761298	0.361231
7	0.0520031	0.353005	0.671505	0.441958	0.0762012	0.572741
7	0.20629	0.433776	0.614395	0.30131	0.0764183	0.339392
8	0.12005	0.348784	0.767064	0.728004	0.077955	0.573651
1	0.242661	0.396892	0.216067	0.593983	0.0782031	0.443533
7	0.768164	0.416463	0.623974	0.651571	0.0783534	0.233531
5	0.899103	0.400792	0.438879	0.685995	0.0785453	0.354477
5	0.694947	0.175986	0.533536	0.522874	0.0787981	0.41245
6	0.250185	0.35913	0.52553	0.57584	0.0789979	0.813693
4	0.974388	0.197717	0.458306	0.285014	0.0801943	0.197602
3	0.90661	0.470753	0.256461	0.631718	0.0807521	0.393651
9	0.446739	0.845642	0.59197	0.779616	0.0810606	0.342008
1	0.0909223	0.552355	0.151873	0.453476	0.0814108	0.577781
9	0.343128	0.513942	0.695755	0.522003	0.0815717	0.463804
6	0.475857	0.811385	0.386104	0.747082	0.0818163	0.369198
3	0.278767	0.766857	0.158505	0.689515	0.0825807	0.748751
7	0.384753	0.220356	0.742229	0.161332	0.0830524	0.162852
8	0.53078	0.223806	0.803981	0.430945	0.0831227	0.227732
5	0.0301712	0.272956	0.560369	0.477713	0.0844417	0.755356
6	0.28634	0.358124	0.532097	0.506255	0.084671	0.689066
6	0.489603	0.313817	0.644614	0.666149	0.0847804	0.270374
3	0.107833	0.409906	0.294856	0.111392	0.084812	0.518373
7	0.284353	0.653399	0.497204	0.852996	0.0849516	0.73783
2	0.4226	0.677151	0.158418	0.537852	0.0850054	0.360464
1	0.256322	0.520986	0.153879	0.755965	0.0855379	0.615155
9	0.135315	0.36972	0.75743	0.577777	0.0855502	0.904715
5	0.585773	0.518748	0.450809	0.299598	0.0856236	0.174402
8	0.652971	0.26516	0.738368	0.628409	0.0863591	0.382419
1	0.467042	0.635725	0.0505921	0.556053	0.0864743	0.650007
3	0.725269	0.727292	0.208772	0.488419	0.0879351	0.230316
6	0.037787	0.831777	0.386362	0.69267	0.0880164	0.957062
7	0.4217	0.72002	0.524181	0.936214	0.0881058	0.412342
4	0.801196	0.763331	0.29868	0.823157	0.0881266	0.233422
4	0.745971	0.166193	0.551567	0.246205	0.0884853	0.125623
4	0.680634	0.345181	0.428426	0.381604	0.0886655	0.234096
10	0.173617	0.266077	0.904788	0.536188	0.0888174	0.653221
8	0.522313	0.785768	0.51438	0.651325	0.088833	0.398339
9	0.337992	0.483422	0.677001	0.432369	0.0889402	0.673001
10	0.930129	0.509899	0.746961	0.463435	0.0892781	0.282562
7	0.363157	0.373925	0.620745	0.3835	0.0898796	0.408636
10	0.00108381	0.321993	0.88356	0.457016	0.0902539	0.984174
7	0.861155	0.662726	0.514161	0.81361	0.0903332	0.284548
9	0.532786	0.75353	0.626509	0.776962	0.0905562	0.355493
10	0.983697	0.65689	0.722455	0.778448	0.0909441	0.248835
9	0.126947	0.339213	0.834504	0.662418	0.0910134	0.656451
6	0.379541	0.713416	0.461486	0.584831	0.0914588	0.319792
2	0.137592	0.438376	0.211295	0.342665	0.0915151	0.839153
8	0.284187	0.830326	0.537951	0.644431	0.0923201	0.436423
2	0.549318	0.375462	0.289264	0.593035	0.0923465	0.331185
4	0.540884	0.244456	0.448558	0.0922062	0.0924332	0.208088
4	0.523028	0.777719	0.282566	0.691212	0.0928979	0.326044
8	0.262341	0.438712	0.63613	0.358883	0.093051	0.652888
10	0.409843	0.316113	0.849449	0.260297	0.0932369	0.372084
8	0.510626	0.0434125	0.853686	0.429244	0.0938264	0.386158
9	0.822531	0.0311349	0.918946	0.499683	0.0938647	0.349055
10	0.860708	0.747233	0.687944	0.415117	0.0938647	0.941861
10	0.0210778	0.354939	0.891202	0.541943	0.0940005	0.882559
9	0.0931169	0.666071	0.660179	0.615719	0.094107	0.800187
5	0.888549	0.69063	0.390014	0.774413	0.0953243	0.233609
2	0.95108	0.654608	0.115863	0.665887	0.0954897	0.4451
3	0.591623	0.492238	0.334932	0.787336	0.0958269	0.33334
3	0.403803	0.381095	0.29713	0.320621	0.0958349	0.550047
10	0.547652	0.564289	0.744843	0.53671	0.0961655	0.396111
4	0.339904	0.446663	0.360957	0.781903	0.0961916	0.849174
2	0.195331	0.83934	0.112078	0.759907	0.0968922	0.722212
1	0.228823	0.180222	0.287119	0.540399	0.0970931	0.643729
10	0.966769	0.522581	0.731116	0.407663	0.0971219	0.313732
7	0.243516	0.74776	0.46803	0.908216	0.0972174	0.871262
6	0.849824	0.369726	0.584846	0.766624	0.0979156	0.284051
5	0.575205	0.385784	0.455728	0.732319	0.0997238	0.607889
3	0.939561	0.349144	0.357677	0.454058	0.100097	0.221586
5	0.132112	0.287463	0.542968	0.651262	0.100818	0.873017
6	0.0726316	0.840855	0.391539	0.51469	0.101846	0.753372
3	0.179079	0.713078	0.197171	0.683336	0.102408	0.971791
5	0.846444	0.686233	0.35076	0.892669	0.10262	0.409081
10	0.344924	0.683084	0.743225	0.434899	0.102804	0.329388
10	0.447855	0.361634	0.820184	0.554778	0.102876	0.653068
7	0.445753	0.705314	0.486674	0.672242	0.103025	0.510137
7	0.285486	0.348881	0.608359	0.458782	0.103443	0.799115
9	0.478834	0.715182	0.641013	0.443983	0.103759	0.308806
4	0.570702	0.550276	0.320651	0.706168	0.104132	0.573387
6	0.380079	0.668492	0.404529	0.722178	0.104421	0.815184
9	0.383185	0.657202	0.617132	0.829395	0.104479	0.88704
7	0.151704	0.265133	0.722513	0.218599	0.104527	0.381592
7	0.158752	0.15216	0.741383	0.522722	0.104784	0.813266
5	0.523591	0.39682	0.503119	0.436795	0.104817	0.299473
5	0.437734	0.638153	0.425295	0.443157	0.104991	0.280826
5	0.926344	0.682915	0.339395	0.519216	0.10533	0.299156
6	0.397949	0.518087	0.451386	0.41496	0.105729	0.698537
2	0.930217	0.218427	0.295522	0.4571	0.105824	0.400008
3	0.856521	0.493303	0.277977	0.695757	0.105907	0.403433
10	0.158911	0.656302	0.730775	0.49916	0.106125	0.667121
8	0.559371	0.605687	0.589727	0.622061	0.106327	0.465832
7	0.492652	0.300418	0.700092	0.563162	0.106447	0.355464
10	0.725957	0.145167	0.943927	0.404728	0.106662	0.340237
10	0.829242	0.295442	0.854535	0.341106	0.106662	0.267916
8	0.566888	0.569648	0.583501	0.30341	0.106986	0.377323
2	0.336616	0.2309	0.311579	0.459396	0.107093	0.664238
1	0.440047	0.782671	0.0392294	0.594202	0.107258	0.528553
5	0.815047	0.22862	0.601187	0.25512	0.107451	0.140635
8	0.0217083	0.121154	0.798239	0.0911839	0.108114	0.810617
10	0.684758	0.602351	0.730565	0.711735	0.108129	0.444227
1	0.108635	0.0773859	0.293129	0.0818965	0.108585	0.633521
9	0.500389	0.596599	0.712676	0.832257	0.108674	0.433862
3	0.552321	0.305584	0.408378	0.271266	0.109499	0.2185
9	0.71676	0.558659	0.670418	0.755982	0.109622	0.50813
4	0.792698	0.235463	0.453156	0.371463	0.109762	0.329798
3	0.300085	0.456596	0.348215	0.415209	0.110255	0.402382
1	0.281759	0.515108	0.168139	0.525294	0.11045	0.540044
8	0.341596	0.51726	0.633764	0.472145	0.110695	0.550152
10	0.301048	0.520616	0.75118	0.234356	0.11071	0.49688
7	0.234174	0.538827	0.570404	0.31459	0.11078	0.465904
7	0.354005	0.160551	0.71668	0.0423036	0.110853	0.266792
3	0.0730444	0.312644	0.420117	0.32744	0.110901	0.592612
4	0.954943	0.730505	0.242351	0.350793	0.11138	0.268303
3	0.170892	0.42624	0.335536	0.707042	0.111638	0.941324
6	0.560348	0.613651	0.43409	0.701976	0.111934	0.614419
10	0.119486	0.830349	0.679343	0.78927	0.112547	0.889192
6	0.251293	0.839279	0.400701	0.654342	0.112575	0.580152
5	0.582456	0.000657769	0.625632	0.258423	0.112621	0.422066
9	0.248825	0.111671	0.893065	0.352485	0.113316	0.654283
9	0.631965	0.438366	0.782346	0.503147	0.113405	0.278794
2	0.343207	0.554044	0.162515	0.571692	0.113583	0.938785
5	0.268897	0.71296	0.389077	0.660353	0.114367	0.561195
2	0.668526	0.160789	0.388137	0.246024	0.114514	0.207131
7	0.118796	0.738939	0.478486	0.549056	0.114551	0.929259
6	0.0522774	0.823352	0.383429	0.342254	0.115062	0.803485
7	0.0705635	0.180295	0.745421	0.459627	0.115095	0.927493
2	0.997209	0.584006	0.205546	0.499894	0.115316	0.224583
7	0.570619	0.363156	0.605231	0.487039	0.115445	0.564407
9	0.498662	0.383034	0.721183	0.443966	0.11551	0.740715
5	0.241662	0.215707	0.604957	0.680088	0.115538	0.652276
5	0.706186	0.527019	0.374219	0.804939	0.115687	0.833772
9	0.259872	0.462134	0.735856	0.629177	0.116586	0.789126
8	0.00189179	0.665081	0.597498	0.359508	0.116921	0.953915
5	0.218859	0.610645	0.379884	0.23633	0.117059	0.523626
6	0.824777	0.73478	0.39033	0.735313	0.117817	0.454164
2	0.988137	0.313764	0.276875	0.11824	0.11807	0.170667
5	0.311381	0.268831	0.496103	0.271634	0.118179	0.695803
2	0.116857	0.212767	0.328462	0.265304	0.118486	0.817039
2	0.93591	0.612703	0.151102	0.683018	0.119344	0.459068
6	0.418115	0.478569	0.479077	0.221949	0.12107	0.489768
7	0.846368	0.671992	0.48612	0.544995	0.12166	0.37108
5	0.733864	0.792837	0.298221	0.577544	0.122255	0.438286
8	0.44246	0.3223	0.779832	0.684619	0.123073	0.455355
2	0.160973	0.430355	0.292643	0.591164	0.123109	0.760284
5	0.389527	0.079289	0.596395	0.474799	0.123427	0.777533
1	0.770392	0.437151	0.196562	0.632019	0.123624	0.351045
5	0.970339	0.56502	0.433743	0.460176	0.123705	0.215552
1	0.365745	0.734968	0.0746525	0.832652	0.123953	0.765694
10	0.920215	0.504835	0.739344	0.209088	0.124039	0.300725
4	0.920963	0.510733	0.336622	0.753156	0.124279	0.499543
2	0.72326	0.404322	0.281305	0.57186	0.124736	0.348255
7	0.203655	0.444431	0.558314	0.314162	0.1248	0.99629
8	0.84997	0.00346869	0.853948	0.0359552	0.125022	0.19122
5	0.936155	0.157461	0.551492	0.390252	0.125216	0.390237
9	0.792307	0.255491	0.858755	0.619168	0.125577	0.334264
9	0.166749	0.758521	0.609966	0.623987	0.125577	0.443909
6	0.73465	0.0651189	0.666256	0.553389	0.126213	0.639079
8	0.490426	0.661067	0.599978	0.582821	0.126222	0.439063
4	0.962185	0.484814	0.321617	0.542283	0.12694	0.541657
9	0.0856754	0.337059	0.838249	0.209688	0.127005	0.532603
4	0.796073	0.177643	0.521653	0.300394	0.127651	0.233816
6	0.509946	0.0896855	0.680996	0.528387	0.128749	0.616603
3	0.364216	0.814793	0.187924	0.519921	0.128816	0.533777
7	0.400828	0.493885	0.553275	0.755613	0.128853	0.997942
8	0.286722	0.216292	0.788708	0.50958	0.129472	0.708191
10	0.194295	0.462733	0.802433	0.368307	0.129616	0.749023
10	0.357314	0.00886153	1	0.282418	0.129958	0.702981
10	0.58003	0.457187	0.822201	0.368748	0.129958	0.912623
7	0.21364	0.122782	0.745691	0.254245	0.130183	0.647459
6	0.370417	0.560541	0.530295	0.856632	0.130536	0.624115
9	0.523681	0.496056	0.706125	0.642279	0.130618	0.652161
8	0.341684	0.471384	0.642893	0.499638	0.130877	0.768225
7	0.547296	0.828963	0.443594	0.730317	0.131084	0.55498
3	0.584667	0.290783	0.421069	0.361638	0.131291	0.28572
10	0.64869	0.601986	0.70834	0.817956	0.131308	0.800361
8	0.0876292	0.135218	0.843826	0.316368	0.131326	0.800289
8	0.110225	0.238882	0.807397	0.541059	0.131326	0.217034
6	0.574637	0.491963	0.477154	0.767477	0.13205	0.866458
8	0.13118	0.763543	0.569608	0.498238	0.132283	0.76196
9	0.270073	0.388505	0.776511	0.156454	0.132806	0.401794
4	0.528923	0.408537	0.374049	0.517896	0.133738	0.696312
5	0.777103	0.50616	0.424446	0.694885	0.134212	0.50323
1	0.603502	0.704382	0.0968288	0.794488	0.135725	0.527509
7	0.606572	0.674228	0.487026	0.816432	0.136085	0.716671
1	0.564996	0.205543	0.268573	0.654662	0.137597	0.642095
1	0.861286	0.583696	0.109102	0.680635	0.138232	0.486124
6	0.0539814	0.504735	0.532447	0.144909	0.139075	0.610641
10	0.768879	0.158518	0.956747	0.464342	0.139156	0.389036
1	0.242725	0.633096	0.0768728	0.382671	0.139275	0.920121
5	0.105376	0.134993	0.580683	0.0355433	0.139572	0.595457
7	0.317714	0.623831	0.524521	0.803642	0.13974	0.987365
7	0.903263	0.654239	0.531332	0.744597	0.13974	0.105143
3	0.0389705	0.564067	0.295044	0.323856	0.140706	0.949116
10	0.470347	0.289879	0.850645	0.50287	0.140788	0.88892
2	0.501272	0.852733	0.134758	0.613719	0.141161	0.432817
9	0.846746	0.296143	0.781106	0.311748	0.141497	0.396675
9	0.534017	0.203632	0.89682	0.622175	0.141602	0.480868
6	0.331872	0.226241	0.649561	0.617934	0.143104	0.750887
7	0.102222	0.105873	0.728963	0.134428	0.143399	0.96195
5	0.408817	0.644774	0.335338	0.302404	0.143528	0.710017
5	0.02741	0.551514	0.454298	0.313126	0.143638	0.901792
5	0.646398	0.76022	0.321439	0.345696	0.144121	0.380497
3	0.431939	0.134221	0.48079	0.522896	0.145286	0.544128
10	0.680109	0.153603	0.967004	0.62539	0.145628	0.516322
9	0.54527	0.535901	0.662182	0.40094	0.146335	0.690729
2	0.653755	0.730019	0.0972434	0.784788	0.146684	0.93536
6	0.905497	0.403145	0.513656	0.674401	0.146744	0.641977
5	0.83554	0.36639	0.446836	0.712179	0.146964	0.83814
10	0.204075	0.17302	0.9999	0.439118	0.148694	0.664135
4	0.748606	0.672541	0.275015	0.559266	0.148863	0.544763
3	0.935158	0.30352	0.350729	0.508557	0.149183	0.480738
9	0.710508	0.398854	0.746435	0.715987	0.149465	0.690606
4	0.0195422	0.271868	0.517747	0.338436	0.149562	0.967142
3	0.802382	0.506428	0.315761	0.700328	0.149661	0.425298
2	0.17697	0.902614	0.0926589	0.469346	0.149864	0.83205
2	0.575516	0.202339	0.32764	0.341299	0.149904	0.531471
6	0.298184	0.523555	0.535753	0.358695	0.151108	0.497829
10	0.875877	0.207933	0.930917	0.491456	0.151162	0.394067
2	0.734321	0.766015	0.0848111	0.425434	0.152017	0.572581
8	0.777256	0.454279	0.69013	0.560094	0.152481	0.384882
2	0.411543	0.591066	0.212897	0.55849	0.153206	0.604297
6	0.685757	0.428347	0.512505	0.318891	0.154032	0.467429
6	0.259848	0.43961	0.585332	0.65752	0.154453	0.761148
2	0.439997	0.304371	0.334478	0.0988406	0.155511	0.258136
4	0.781486	0.825468	0.254481	0.526255	0.156247	0.368169
2	0.546562	0.349415	0.276418	0.406147	0.156788	0.563445
6	0.521119	0.437872	0.493257	0.382033	0.157025	0.776534
7	0.806415	0.230454	0.759387	0.320312	0.157348	0.222593
6	0.680462	0.302719	0.551192	0.0913769	0.157876	0.372275
7	0.454393	0.721389	0.510479	0.739332	0.158288	0.670773
9	0.544841	0.537178	0.651547	0.434768	0.15842	0.903766
4	0.892994	0.337921	0.441406	0.450396	0.158927	0.357351
10	0.515674	0.684432	0.730338	0.60747	0.159239	0.544043
3	0.334245	0.717827	0.245966	0.494609	0.160086	0.598286
3	0.961749	0.473359	0.253513	0.587625	0.160847	0.7646
4	0.890196	0.0924438	0.521143	0.204055	0.161486	0.330963
6	0.566638	0.797062	0.384107	0.877226	0.161619	0.813666
7	0.983141	0.620829	0.48716	0.75777	0.161784	0.71165
9	0.872731	0.574564	0.638774	0.836906	0.162348	0.945718
9	0.491098	0.120657	0.905771	0.195727	0.162535	0.399444
2	0.317336	0.834226	0.120827	0.645726	0.162678	0.816897
7	0.633502	0.550569	0.521838	0.759258	0.163115	0.989021
10	0.298032	0.250342	0.909942	0.492377	0.163359	0.919825
1	0.769221	0.768119	0.0804438	0.575991	0.163627	0.397772
7	0.493879	0.448261	0.567719	0.191389	0.163678	0.536554
9	0.246349	0.49106	0.702633	0.15923	0.164019	0.662582
7	0.24116	0.369013	0.639644	0.212561	0.164098	0.62465
6	0.680419	0.275674	0.624197	0.367401	0.164418	0.379744
1	0.0806667	0.599228	0.156266	0.257718	0.164602	0.779475
5	0.699322	0.76943	0.333131	0.687819	0.167291	0.572913
6	0.31469	0.65901	0.436659	0.362307	0.167753	0.728809
3	0.720249	0.500887	0.295773	0.269886	0.168103	0.347711
9	0.572295	0.421002	0.746131	0.66768	0.16814	0.794306
9	0.679476	0.512625	0.670856	0.668363	0.168317	0.979685
6	0.788938	0.377142	0.597058	0.742824	0.168569	0.474262
7	0.297408	0.791174	0.486198	0.459262	0.169096	0.652291
7	0.819637	0.654247	0.474545	0.666357	0.169498	0.773694
9	0.650095	0.607837	0.6397	0.465475	0.169539	0.680441
5	1	0.362393	0.447249	0.722475	0.169933	0.866776
1	0.692605	0.0890871	0.318041	0.465657	0.170062	0.558177
7	0.640609	0.649731	0.526129	0.77932	0.170546	0.660618
8	0.436712	0.67412	0.572654	0.361034	0.170567	0.573813
5	0.507791	0.562491	0.395511	0.606252	0.171573	0.859152
2	0.884562	0.479422	0.181636	0.447892	0.171735	0.722904
8	0.259729	0.539544	0.594795	0.201487	0.172536	0.880629
9	0.604213	0.33217	0.758583	0.281809	0.172575	0.642891
8	0.271341	0.437341	0.701458	0.538517	0.172898	0.870416
1	0.544724	0.667152	0.0921031	0.5335	0.172948	0.649118
5	0.457724	0.32606	0.496401	0.375575	0.174279	0.724262
4	0.445621	0.222667	0.45608	0.358278	0.174305	0.846454
5	0.877788	0.61552	0.378211	0.487658	0.175691	0.470319
7	0.533002	0.350151	0.657221	0.147113	0.175701	0.327523
3	0.451913	0.502509	0.296735	0.617046	0.175868	0.842137
5	0.653512	0.747366	0.377422	0.678879	0.176305	0.490942
10	0.950554	0.385517	0.812196	0.657577	0.176513	0.696247
1	0.778913	0.170757	0.247846	0.143012	0.176556	0.424521
3	0.694877	0.726026	0.235921	0.518184	0.176691	0.427534
3	0.784345	0.268642	0.352908	0.432669	0.177438	0.70757
4	0.650585	0.530149	0.333451	0.304737	0.178662	0.517645
8	0.919714	0.173829	0.763029	0.449239	0.179234	0.643788
7	0.909355	0.736165	0.453296	0.558201	0.181106	0.572391
2	0.503878	0.126801	0.365294	0.303138	0.181374	0.648614
5	0.896117	0.530902	0.426089	0.628417	0.182299	0.516746
2	0.398825	0.184259	0.325324	0	0.183176	0.416134
7	0.847899	0.770658	0.46402	0.726932	0.183847	0.584375
8	0.63859	0.469371	0.660351	0.475022	0.185103	0.595814
1	0.607901	0.0670883	0.295327	0.30316	0.185493	0.74337
3	0.898028	0.543268	0.276547	0.707072	0.185796	0.59499
1	0.338015	0.136449	0.335602	0.0224033	0.186022	0.294615
3	0.933076	0.129088	0.434444	0.256666	0.186091	0.391628
7	0.950767	0.0897507	0.75223	0.370067	0.18638	0.461839
3	0.239164	0.467303	0.347136	0.239833	0.186685	0.580504
8	0.850035	0.341126	0.669	0.584633	0.187829	1
3	0.669105	0.438379	0.29066	0.207317	0.187852	0.501533
7	0.458861	0.158914	0.722766	0.212992	0.187979	0.583887
6	0.752973	0.204996	0.684237	0.66483	0.188025	0.498032
4	0.829188	0.573324	0.337311	0.712591	0.188281	0.628329
5	0.550821	0.647044	0.323894	0.293058	0.188408	0.873445
3	0.386328	0.453388	0.339085	0.536942	0.189114	0.777783
3	0.625298	0.270379	0.388027	0.346831	0.189627	0.544525
1	0.879168	0.649842	0.0426326	0.58224	0.190213	0.991843
10	0.535085	0.406353	0.851332	0.224193	0.190547	0.399426
4	0.747294	0.212334	0.515017	0.154497	0.19059	0.261043
6	0.538255	0.862676	0.381409	0.372505	0.191023	0.464494
2	0.922505	0.245225	0.283252	0.45922	0.192847	0.773168
5	0.828228	0.204927	0.556214	0.385419	0.193682	0.50878
5	0.255991	0.674111	0.354296	0.282224	0.193727	0.889158
10	0.789963	0.610204	0.720779	0.441518	0.193987	0.567792
7	0.888041	0.621317	0.569093	0.303467	0.195086	0.257046
6	0.952312	0.319217	0.538334	0.646675	0.195739	0.978743
8	0.862486	0.467283	0.628533	0.693727	0.196022	0.899032
8	0.208383	0.615731	0.641559	0.286145	0.196819	0.667694
1	0.52768	0.319517	0.261081	0.354065	0.196997	0.480776
5	0.473595	0.177914	0.537991	0.287065	0.197385	0.952509
2	0.503771	0.433734	0.291832	0.374485	0.198702	0.490881
2	0.922918	0.439364	0.226557	0.733951	0.198827	0.802683
4	0.290082	0.402601	0.413616	0.270319	0.199659	0.756696
5	0.652476	0.492836	0.460909	0.47867	0.199777	0.532472
5	0.255843	0.247824	0.546837	0.299742	0.200032	0.931904
5	0.588393	0.324453	0.486897	0.0927692	0.20035	0.434536
3	0.877335	0.701694	0.207624	0.852267	0.200973	0.787112
2	0.410578	0.720619	0.180996	0.882896	0.201912	0.987266
3	0.50784	0.194661	0.458079	0.430824	0.202061	0.587212
10	0.492497	0.759721	0.661397	0.613149	0.203893	0.97053
5	0.474192	0.365967	0.492101	0.464944	0.204354	0.837452
2	0.839106	0.500503	0.220716	0.319156	0.205419	0.434361
3	0.461203	0.290012	0.431147	0.505829	0.207278	0.641103
6	0.402309	0.290159	0.624676	0.563923	0.207634	0.886818
10	0.540221	0.0977634	0.962408	0.416617	0.207851	0.956644
2	0.49233	0.43721	0.30053	0.639771	0.208303	0.696706
3	0.433258	0.177713	0.425184	0.393621	0.208708	0.88683
10	0.785093	0.520964	0.751309	0.244132	0.208892	0.505069
7	0.531245	0.358325	0.595693	0.287637	0.209627	0.958719
5	0.758296	0.106012	0.570985	0.40993	0.209668	0.889627
10	0.615764	0.310656	0.910709	0.138304	0.210524	0.305638
10	0.869559	0.644804	0.733833	0.396523	0.211377	0.415256
1	0.344382	0.116245	0.336842	0.369736	0.21171	0.782765
6	0.726725	0.517358	0.532169	0.561837	0.211752	0.531164
6	0.9471	0.464035	0.552624	0.699124	0.211898	0.511454
5	0.466486	0.234864	0.555245	0.155867	0.212269	0.499419
2	0.67329	0.288256	0.273271	0.22419	0.212354	0.666142
4	0.345228	0.821387	0.233395	0.406395	0.21332	0.94961
6	0.242392	0.439009	0.571449	0.439133	0.215179	0.939443
8	0.970894	0.147514	0.7735	0.510944	0.215205	0.843689
2	0.283278	0.450823	0.279195	0.442236	0.217462	0.898825
9	0.840774	0.208044	0.867221	0.372766	0.218048	0.470032
2	0.30072	0.406435	0.314623	0.583649	0.218383	0.942178
4	0.327854	0.967013	0.224088	0.506664	0.218949	0.805284
5	0.772314	0.417942	0.491017	0.406136	0.219181	0.476594
8	0.661794	0.314261	0.732846	0.362935	0.219744	0.604432
3	0.532429	0.24479	0.371203	0.193899	0.219847	0.718531
4	0.60319	0.0872997	0.548047	0.300899	0.220193	0.601529
5	0.925612	0.830343	0.301948	0.815071	0.223356	0.74113
2	0.829666	0.50239	0.209591	0.67458	0.223459	0.851556
2	0.34637	0.376414	0.271178	0.29619	0.224461	0.889138
4	0.572259	0.711577	0.300523	0.532413	0.225139	0.702807
10	0.82885	0.694208	0.670107	0.407224	0.225554	0.687878
10	0.907966	0.342564	0.824459	0.591228	0.225635	0.977458
8	0.96545	0.423731	0.643066	0.325686	0.225724	0.630011
4	0.884546	0.245929	0.509318	0.460181	0.225931	0.440109
3	0.284718	0.319033	0.422853	0.230227	0.22659	0.596608
8	0.599113	0.343258	0.737484	0.384808	0.228354	0.603224
1	0.790078	0.144799	0.308325	0.121786	0.228554	0.319247
1	0.678719	0.380477	0.169548	0.263032	0.228554	0.496482
4	0.756015	0.221108	0.52115	0.597532	0.229228	0.604957
9	0.974578	0.10406	0.877914	0.424483	0.229964	0.728493
9	0.945557	0.247492	0.874756	0.416259	0.230093	0.391756
2	0.809328	0.381992	0.232936	0.318878	0.230172	0.750759
2	0.398226	0.39879	0.302344	0.418371	0.232519	0.751966
8	0.51725	0.632087	0.555728	0.295796	0.232553	0.905718
10	0.817304	0.584929	0.794875	0.383664	0.232633	0.378465
3	0.517842	0.932318	0.156771	0.834122	0.23303	0.997192
10	0.809913	0.43377	0.802068	0.482312	0.233113	0.747362
6	0.473687	0.291201	0.575151	0.30732	0.233594	0.954005
3	0.354041	0.385193	0.336934	0.20571	0.234237	0.782691
9	0.622347	0.307799	0.787335	0.279093	0.234523	0.717937
9	0.511522	0.414988	0.764659	0.325636	0.234626	0.680372
7	0.90166	0.303699	0.679196	0.176722	0.235853	0.319067
4	0.583158	0.35213	0.379324	0.0949526	0.236214	0.700228
4	0.827341	0.365112	0.397173	0.349509	0.236295	0.677762
1	0.647671	0.895786	0.0153141	0.47458	0.236389	0.680927
9	0.780832	0.658319	0.66937	0.756844	0.236772	0.731093
10	0.58649	0.564436	0.779228	0.576832	0.238108	0.780281
8	0.831245	0.628875	0.552125	0.496057	0.238749	0.930742
6	0.406227	0.177318	0.663834	0.185952	0.24047	0.631657
8	0.998634	0.681682	0.526517	0.646418	0.241153	0.990382
5	0.666388	0.183603	0.573825	0.135904	0.242924	0.444199
1	0.850855	0.748087	0.100456	0.632368	0.248441	0.56208
7	0.347837	0.318306	0.710633	0.548238	0.248606	0.964588
7	0.65575	0.0523228	0.767466	0.124847	0.250332	0.547926
2	0.557308	0.158221	0.351502	0.254569	0.25068	0.774714
2	0.308819	0.693323	0.175123	0.236613	0.250758	0.72817
5	0.800588	0.356023	0.460936	0.395177	0.251923	0.920578
9	0.883595	0.681102	0.667287	0.76086	0.252455	0.668326
9	0.406421	0.838203	0.602618	0.581895	0.253822	0.954617
2	0.402334	0.532945	0.200173	0.30346	0.254758	0.985747
4	0.798605	0.164634	0.479026	0.454935	0.254879	0.990415
9	0.890847	0.36199	0.816743	0.46287	0.255832	0.491961
9	0.311727	0.153706	0.92778	0.365805	0.256944	0.897794
7	0.361224	0.623366	0.54109	0.253437	0.257366	0.743746
10	0.898588	0.216229	0.90445	0.492412	0.259741	0.853183
10	0.789371	0.512967	0.786162	0.273806	0.261142	0.502592
6	0.732194	0.222341	0.625491	0.393538	0.261296	0.751992
1	0.637758	0.547309	0.107495	0.36262	0.261728	0.960523
4	0.581117	0.778335	0.263953	0.308322	0.265145	0.638924
6	0.597076	0.310735	0.618062	0.15491	0.26626	0.431687
4	0.898539	0.77931	0.238704	0.468257	0.268714	0.730517
1	0.862858	0.315768	0.267398	0.41462	0.268941	0.485565
6	0.913045	0.754558	0.430057	0.443548	0.270803	0.482917
7	0.904779	0.256315	0.67912	0.440881	0.272363	0.725653
6	0.746781	0.231684	0.618394	0.547415	0.272984	0.980149
7	0.919094	0.655274	0.526432	0.521616	0.274188	0.604196
10	0.556378	0.603671	0.756309	0.574904	0.274596	0.971941
4	0.492624	0.569467	0.375678	0.335779	0.274895	0.656714
3	0.529361	0.781064	0.216172	0.518151	0.275128	0.83239
7	0.708668	0.288509	0.676709	0.587103	0.275226	0.96089
6	0.842526	0.733228	0.435551	0.607354	0.275405	0.66479
10	0.296071	0.309781	0.928299	0.047915	0.275838	0.46398
8	0.984117	0.454771	0.640918	0.607813	0.276729	0.982692
7	0.823834	0.651157	0.538615	0.762058	0.27779	0.812959
4	0.602013	0.91913	0.24173	0.694739	0.278298	0.859666
8	0.466286	0.720875	0.592708	0.602279	0.279902	0.954345
4	0.567162	0.634063	0.333197	0.59761	0.280245	0.964808
2	0.597558	0.611507	0.224675	0.680819	0.280819	0.886603
1	0.745642	0.224818	0.276036	0.431585	0.282181	0.738367
6	0.627049	0.38818	0.574202	0.545448	0.286302	0.915865
7	0.675256	0.294719	0.656376	0.15605	0.287124	0.602677
4	0.740459	0.790703	0.276508	0.522672	0.287404	0.694774
2	0.997056	0.325788	0.299527	0.360655	0.288379	0.555039
2	0.834504	0.336869	0.301117	0.357911	0.289304	0.611312
6	0.68765	0.750772	0.423319	0.736902	0.291477	0.989777
9	0.680886	0.275796	0.78958	0.243058	0.292981	0.925913
9	0.818562	0.30741	0.815223	0.307442	0.293119	0.596762
1	0.790523	0.566104	0.109159	0.447696	0.296137	0.952105
4	0.985438	0.727861	0.313385	0.578205	0.296175	0.560994
3	0.832355	0.758799	0.190531	0.316101	0.298154	0.619098
2	0.951101	0.713663	0.127813	0.411074	0.29875	0.724402
2	0.711209	0.615038	0.186549	0.278452	0.30175	0.626304
2	0.671265	0.427991	0.269252	0.351677	0.303556	0.717242
7	0.839316	0.512982	0.560962	0.305368	0.305656	0.682151
3	0.613513	0.912544	0.167493	0.519956	0.305826	0.821011
5	0.545013	0.783848	0.348348	0.435885	0.306469	0.830205
7	0.695381	0.537974	0.563125	0.506017	0.309279	0.963757
3	0.762511	0.631481	0.265335	0.31685	0.311309	0.577627
2	0.530631	0.349861	0.297941	0.297328	0.312093	0.834839
4	0.956533	0.356801	0.465504	0.482527	0.313483	0.574532
10	0.597865	0.205029	0.971623	0.435393	0.317187	0.814582
1	0.322382	0.0880007	0.32689	0.068782	0.317791	0.786998
3	0.756731	0.594125	0.303183	0.870213	0.31817	0.998434
3	0.758868	0.602654	0.218873	0.295634	0.322734	0.998169
9	0.381225	0.251075	0.831335	0.124412	0.32591	0.88936
8	0.575748	0.377754	0.704489	0.265551	0.326042	0.844793
8	0.724334	0.579482	0.613211	0.187882	0.326262	0.582479
7	0.809501	0.257204	0.689253	0.224661	0.327201	0.610488
2	0.933904	0.670226	0.153551	0.470493	0.327309	0.813295
5	0.850821	0.471707	0.490132	0.38877	0.327502	0.560079
2	0.510145	0.176919	0.378036	0.311504	0.329536	0.909024
5	0.806589	0.744163	0.360053	0.346723	0.332628	0.603053
7	0.720347	0.0714589	0.753259	0.102682	0.33269	0.680688
10	0.75835	0.604739	0.73263	0.444681	0.333544	0.964035
1	0.694826	0.580223	0.114561	0.237391	0.334391	0.76027
1	0.574682	0.600628	0.138376	0.362352	0.335539	0.847636
5	0.585207	0.42262	0.485386	0.20188	0.336837	0.669555
4	0.895585	0.752899	0.267275	0.275492	0.337001	0.584111
6	0.967896	0.0107487	0.706928	0.326947	0.33743	0.898595
8	0.729411	0.22755	0.793032	0.433592	0.338036	0.862352
9	0.900145	0.165721	0.876377	0.178102	0.339026	0.551952
2	0.544914	0.205787	0.394051	0.274645	0.340508	0.688158
4	0.685349	0.798224	0.251838	0.413132	0.344886	0.912124
6	0.992794	0.208076	0.634494	0.123913	0.346297	0.457019
1	0.683485	0.0686228	0.332435	0.182737	0.346476	0.70604
3	0.826705	0.237631	0.377517	0.120006	0.350054	0.678775
1	0.931379	0.174903	0.31742	0.493044	0.350603	0.730736
7	0.939455	0.237638	0.705487	0.164173	0.35201	0.483568
8	0.832189	0.373061	0.719883	0.38497	0.352049	0.755992
10	0.863282	0.234767	0.948579	0.109629	0.352528	0.381623
3	0.727002	0.176108	0.44672	0.012146	0.354485	0.374753
2	0.910738	0.787993	0.13424	0.545682	0.355372	0.80287
8	0.756771	0.112532	0.815433	0.185903	0.361595	0.798403
2	0.534141	0.665064	0.198369	0.373248	0.365535	0.88795
1	0.79847	0.214571	0.29389	0.522011	0.367404	0.945789
1	0.769135	0.64524	0.140397	0.298016	0.367469	0.583035
4	0.683257	0.78894	0.238012	0.303508	0.369942	0.964957
5	0.49563	0.346896	0.530411	0.127642	0.370836	0.653188
2	0.804571	0.367677	0.229298	0.138406	0.371845	0.989027
6	0.984733	0.0380257	0.695679	0.282735	0.374259	0.888517
7	0.70403	0.519424	0.586499	0.41033	0.383723	0.935048
8	0.841915	0.857547	0.53178	0.400416	0.390638	0.667104
3	0.95429	0.312981	0.379913	0.171105	0.391515	0.544275
2	0.360949	0.159266	0.406225	0.0204015	0.409848	0.621995
2	0.651404	0.137559	0.371017	0.197644	0.409848	0.231673
9	0.983621	0.713613	0.654165	0.640455	0.411916	0.898933
4	0.973901	0.772598	0.265503	0.548471	0.415818	0.975183
9	0.913322	0.239827	0.894636	0.408358	0.418312	0.68444
5	0.708989	0.211764	0.611512	0.301359	0.425396	0.745343
1	0.893083	0.223471	0.275954	0.225049	0.429542	0.705214
7	0.383277	0.20069	0.76209	0.084304	0.430626	0.730758
10	0.788228	0.809978	0.670126	0.391074	0.432341	0.872144
8	0.84549	0.210829	0.814651	0.386188	0.450434	0.881442
6	0.738469	0.385788	0.56025	0.272582	0.451593	0.979329
6	0.910971	0.834856	0.39035	0.446979	0.456905	0.88781
4	0.755321	0.402509	0.379092	0.137767	0.457531	0.983359
10	0.650803	0.381736	0.874068	0.22476	0.458692	0.819737
2	0.988177	0.393091	0.257023	0.249838	0.465346	0.866668
1	0.91397	0.326544	0.231758	0.186821	0.475029	0.708717
10	0.760831	0.303666	0.928864	0.388416	0.477834	0.917796
8	0.933407	0.493941	0.634191	0.25041	0.48385	0.974467
5	0.775443	0.218737	0.61343	0.157218	0.511652	0.609403
6	0.689004	0.238295	0.668734	0.299482	0.515148	0.948811
2	0.882994	0.554722	0.207643	0.25363	0.517188	0.916396
3	0.84885	0.575819	0.313438	0.427776	0.518313	0.919515
9	0.625063	0.305061	0.855209	0.0503151	0.521465	0.569141
10	0.766134	0.562976	0.798168	0.281766	0.527893	0.848614
5	0.843088	0.79402	0.354485	0.369346	0.534109	0.901433
6	0.834405	0.107756	0.706777	0.178027	0.54538	0.815945
9	0.896991	0.222258	0.890867	0.189147	0.547717	0.678021
1	0.984599	0.550682	0.163253	0.324468	0.559257	0.861442
1	0.133759	0.413613	0.235912	0.339016	0.559257	0.0306642
1	0.718443	0.32927	0.227744	0.152638	0.559355	0.971514
10	0.752433	0.23723	0.957432	0.209571	0.60275	0.897523
9	0.655024	0.265524	0.876428	0.155387	0.622906	0.880795
7	0.817815	0.214153	0.752506	0.278255	0.624059	0.984082
4	0.775137	0.355367	0.45893	0.167073	0.658175	0.916873
10	0.954098	0.222042	0.979192	0.332481	0.666155	0.94972
1	0.890635	0.164775	0.321556	0.113359	0.706024	0.801266
2	0.788228	0.210752	0.367083	0.0526008	0.706294	0.78254
4	0.901512	0.186893	0.523032	0.0438878	1	0.998335
1	0	0	0	0	0	0
10	1	1	1	1	1	1

## Sheet: Sheet1
Formation type	Thickness-h	mud density	depth	viscosity	mud loss rate	permeability
1	38.7344	9.15273	8992.06	3.43563	66.5018	969.649
1	41.1521	8.953	9050.73	3.3564	21.0784	424.453	0
1	27.6034	9.72404	8441.83	7.07035	12.8554	528.143	0	0
1	35.5084	9.42747	8641.08	5.16409	31.185	958.694	0	0
1	37.8056	8.96324	9093.16	5.3945	2.8543	68.9928	0	0
1	23.7785	8.88431	9310.49	5.22267	25.2498	781.52	0	0
1	46.6396	9.23249	8892.86	5.32523	0.161399	2.15106	0	0
1	22.8989	8.84872	9281.44	2.74538	37.8374	785.739	0	0
1	28.9394	9.38634	8709.82	4.47602	5.89345	153.721	0	0
1	19.714	9.53557	8551.7	5.32913	16.6546	918.424	0	0
1	13.6445	9.43383	8770.61	5.91196	9.78838	577.209	0	0
1	35.9047	9.86657	8372.03	6.08569	28.1782	680.017	0	0
1	19.4492	9.30647	8867.07	5.65203	3.23213	120.396	0	0
1	40.8114	9.28867	8901.05	7.38163	14.7975	351.218	0	0
1	20.2576	9.39431	8776.46	8.40189	10.2781	614.461	0	0
1	22.723	9.6268	8671.65	6.82242	4.00495	120.215	0	0
1	31.7886	9.57848	8596.16	6.57068	20.6502	648.311	0	0
1	18.7471	8.7626	9253.61	3.81779	2.43612	106.798	0	0
1	24.6326	9.66393	8545.22	9.03313	14.8365	764.505	0	0
1	17.6811	8.97476	9223.38	5.01875	4.0201	139.874	0	0
1	44.4456	9.47332	8645.77	7.78182	16.5308	485.853	0	0
1	23.9085	9.1065	9055.06	2.86084	8.99529	150.997	0	0
1	19.7114	9.23794	8957.98	7.06854	9.40776	443.402	0	0
1	37.3366	8.82431	9297.63	3.68339	41.2412	705.047	0	0
1	20.8108	9.35489	8887.28	8.24216	4.51115	198.054	0	0
1	40.7646	9.70571	8562.13	6.92044	19.5442	397.792	0	0
1	41.6163	9.45116	8645.94	5.86438	35.268	950.304	0	0
1	40.7542	9.99789	8327.33	8.00288	8.03036	168.254	0	0
1	33.521	9.12946	8910.25	6.37331	4.29599	155.752	0	0
1	41.5985	8.92029	9227.25	3.18168	27.2485	319.524	0	0
1	44.0285	9.68046	8620.54	7.38451	29.6083	561.56	0	0
1	45.1606	9.55667	8451.77	6.97188	22.6989	989.912	0	0
1	31.1072	9.14045	9089.36	5.09367	23.504	480.523	0	0
1	32.9864	9.49466	8731.22	5.16189	39.9434	846.178	0	0
1	13.3393	9.62751	8587.45	8.67566	7.11526	626.96	0	0
1	40.7612	9.55087	8737.11	4.63231	43.7323	582.446	0	0
1	44.5084	9.13572	9107.8	5.59213	32.0409	485.297	0	0
1	11.2796	8.82796	9267.67	4.66779	8.16382	615.713	0	0
1	14.9233	8.89469	9128.13	2.31929	5.91796	206.494	0	0
1	21.2747	9.3869	8818.09	6.50313	13.2342	539.597	0	0
1	14.9573	9.85752	8443.28	6.83814	9.08453	491.357	0	0
1	32.5992	8.99683	9111.23	7.56802	16.4555	641.312	0	0
1	14.2284	9.34304	8696.25	6.90571	1.50717	143.041	0	0
1	47.2481	8.95822	9253.8	6.23766	41.731	729.662	0	0
1	49.3759	9.43172	8803.83	4.85004	66.4901	859.939	0	0
1	28.6827	9.53888	8475	6.75633	10.3892	649.198	0	0
1	23.9152	8.85392	9140.1	5.46467	7.77118	447.027	0	0
1	45.9394	9.52698	8777.22	7.35456	7.72762	119.155	0	0
1	21.514	9.59988	8553.25	8.99336	6.46498	415.523	0	0
1	17.1247	9.2018	8795.32	5.13282	4.84832	360.635	0	0
1	39.8218	9.02112	9133.01	5.73177	33.6119	737.267	0	0
1	15.3649	9.01504	9245.75	4.18899	6.98012	213.602	0	0
1	27.6689	9.13951	9120.55	3.60731	1.20689	14.2832	0	0
1	28.2423	9.30879	8985.11	5.38017	5.53845	102.669	0	0
1	21.9298	9.61072	8555.78	8.05913	1.03404	47.3513	0	0
1	13.2345	9.49289	8783.43	4.30059	19.66	778.241	0	0
1	23.5239	8.90977	9306.87	2.36361	22.2017	294.973	0	0
1	34.1387	9.62539	8609.95	8.71899	16.2334	527.102	0	0
1	37.7013	8.85009	9255.61	6.01224	20.3078	557.67	0	0
1	34.3146	8.82237	9189.32	4.67465	22.1389	742.254	0	0
1	45.619	8.94546	9265.87	3.11231	83.9056	799.96	0	0
1	41.934	9.00821	9185.12	6.47611	43.7246	944.008	0	0
1	14.6997	9.43253	8663.39	7.62664	6.77111	641.718	0	0
1	39.6013	9.9309	8346.61	10.4107	7.65943	235.827	0	0
1	24.6575	9.48994	8719.26	8.22453	8.64088	370.199	0	0
1	18.2411	9.10889	9111.53	4.75901	2.99801	87.6665	0	0
1	19.1581	8.96493	9165.36	6.62747	11.6493	642.941	0	0
1	21.7627	8.92079	9225.71	4.64003	7.63379	238.373	0	0
1	14.4914	9.36578	8713.67	8.63446	6.9084	785.428	0	0
1	37.7901	9.46895	8661.71	4.13327	39.8073	759.099	0	0
1	17.4984	9.4082	8829.6	7.8139	5.15774	267.179	0	0
1	20.9176	9.30634	8887.64	5.66304	1.28143	38.2346	0	0
1	12.3761	9.6277	8620.77	5.42409	5.87575	316.811	0	0
1	13.6941	9.46585	8661.63	7.65169	0.128103	8.82029	0	0
1	14.3527	8.83535	9182.9	2.85333	13.0129	632.766	0	0
1	16.7301	9.07533	9000.78	4.07693	4.56254	197.249	0	0
1	45.7169	9.01942	9132.77	4.03168	51.0979	704.223	0	0
1	46.552	9.1493	9003.78	3.71701	56.4955	707.715	0	0
2	49.5174	9.1332	9135.46	3.15249	14.1384	171.432	0	0
2	26.0955	9.40937	8911.59	4.67712	30.358	983.835	0	0
2	16.4454	9.28011	9181.48	7.04534	14.7363	759.112	0	0
2	31.2252	9.17868	9196.95	4.62664	37.1614	833.423	0	0
2	26.9058	9.59108	8789.71	6.60651	10.2149	360.606	0	0
2	14.9949	9.06476	9214.74	5.56483	0.457625	25.434	0	0
2	47.4292	9.50987	8768.36	7.80143	14.2896	458.886	0	0
2	39.7475	9.33492	9069	4.99627	7.02303	106.92	0	0
2	42.943	9.37983	8866.27	8.25008	4.65908	176.01	0	0
2	38.1081	9.50274	8991.37	7.99823	7.37306	154.59	0	0
2	42.3682	9.21917	9007.21	4.80403	27.4405	749.619	0	0
2	25.9552	8.97001	9276.87	2.1792	21.864	416.093	0	0
2	36.148	9.6577	8611.16	8.63914	17.5338	933.614	0	0
2	27.6014	9.12136	9303.59	2.9928	18.5812	258.614	0	0
2	36.8481	9.27713	9113.21	5.07401	36.1484	716.213	0	0
2	22.6971	9.789	8679.99	7.49447	19.4316	815.54	0	0
2	48.0358	9.56268	8665.51	7.66041	11.459	444.964	0	0
2	49.8801	9.47371	8927.27	6.29406	13.8116	225.171	0	0
2	11.0054	9.45024	8806.48	5.50222	3.97769	422.112	0	0
2	39.3692	9.70305	8574.87	5.68114	18.1665	572.026	0	0
2	18.9508	9.32787	8892.14	4.86193	6.09544	374.564	0	0
2	38.9269	9.2473	9148.39	6.88643	14.9294	348.438	0	0
2	46.4228	9.73075	8719.15	6.67095	42.2969	801.559	0	0
2	33.0198	8.9928	9283.63	4.98858	17.9159	531.052	0	0
2	42.178	9.20113	8996.59	3.31848	44.2515	987.104	0	0
2	49.5658	8.97639	9514.08	5.5717	6.24881	67.9463	0	0
2	31.3655	9.57585	8906.32	5.25157	43.5028	886.359	0	0
2	17.2856	9.30939	8915.81	8.38014	0.473002	42.8199	0	0
2	26.4252	9.64585	8855.61	9.44672	24.0871	985.349	0	0
2	23.468	9.02878	9236.75	5.96069	12.8359	663.382	0	0
2	26.4637	9.48261	8948.72	6.77639	18.3076	603.638	0	0
2	30.4728	9.93053	8536.1	6.83764	3.32327	83.5927	0	0
2	23.858	9.21214	9118.83	4.61728	26.7629	887.544	0	0
2	22.3566	9.61146	8838.47	4.12687	29.8833	727.104	0	0
2	46.8933	9.04683	9154.07	5.95925	23.0115	771.954	0	0
2	18.9711	9.34687	9054.77	7.00739	5.71278	270.055	0	0
2	17.085	9.87518	8597.78	6.0426	17.9111	830.643	0	0
2	13.9638	9.63944	8636.37	5.39952	5.97159	490.764	0	0
2	32.2918	8.9372	9353.28	4.27467	29.8741	773.495	0	0
2	30.4061	8.96077	9430.72	4.74333	39.2312	907.364	0	0
2	30.0513	9.81232	8720.66	7.231	16.8784	432.721	0	0
2	15.5019	9.90943	8614.76	9.02836	6.18499	391.005	0	0
2	23.7315	9.43596	8801.67	6.88506	13.606	937.027	0	0
2	25.9313	9.24033	9209.8	5.623	27.719	750.822	0	0
2	31.9723	9.21094	9171.62	7.06074	11.086	331.424	0	0
2	29.6938	9.28874	9204.5	7.44544	24.8455	695.743	0	0
2	48.167	9.43917	8869.6	5.55938	1.99866	32.9226	0	0
2	38.4451	9.51282	8871.82	4.47127	35.934	625.573	0	0
2	28.0536	9.76881	8676.08	6.14833	8.88065	241.905	0	0
2	15.5105	9.29021	8944.05	4.99983	10.9874	837.723	0	0
2	30.1512	9.28436	9179.12	5.26176	23.7063	490.594	0	0
2	11.6919	9.38937	8865.14	6.56366	7.85839	973.958	0	0
2	24.4409	8.93852	9513	2.34713	48.761	621.278	0	0
2	23.2666	8.89382	9410.6	6.88536	3.20648	153.234	0	0
2	47.2016	9.01307	9189.88	5.94179	12.6853	400.02	0	0
2	31.7962	8.99714	9477.47	4.43993	40.5331	687.223	0	0
2	17.8191	9.79545	8654.46	8.43433	11.6254	721.166	0	0
2	46.9098	9.29146	8988.59	8.22068	23.7211	801.372	0	0
2	43.5588	9.3685	8971.54	4.80632	24.5033	434.261	0	0
2	30.1555	8.89761	9393.53	4.67447	21.6501	647.81	0	0
2	41.5245	9.0034	9398.75	2.61218	83.9376	781.296	0	0
2	22.0328	9.24997	9245.64	6.98348	26.0416	940.41	0	0
2	33.9011	9.50837	8983.1	7.78333	33.4503	885.017	0	0
2	11.0343	9.38366	9011.06	5.21299	6.83312	447.531	0	0
2	43.1813	9.37087	8939.07	7.73198	26.6439	850.085	0	0
2	36.7386	8.94044	9460.21	4.20433	13.7165	207.776	0	0
2	47.349	9.58236	8775.51	6.05204	38.9669	811.95	0	0
2	49.519	9.23315	9077.52	4.23573	55.3465	865.148	0	0
2	45.3135	9.43681	8933.39	4.26695	61.4981	914.712	0	0
2	28.0157	9.72527	8769.67	9.60021	5.78228	206.672	0	0
2	36.929	9.10106	9124.94	4.02461	25.3262	665.28	0	0
2	21.3354	9.3059	9142.23	5.81944	25.9324	897.199	0	0
2	43.3748	9.16231	9206.22	5.12532	34.4572	610.63	0	0
2	45.3762	9.34193	8857.48	5.866	20.5064	721.856	0	0
2	14.6815	9.00594	9286.03	4.36304	14.1878	815.682	0	0
2	31.8622	9.17812	9134.13	5.52238	18.7327	562.92	0	0
2	48.0366	9.63709	8700.39	5.56293	35.5781	723.349	0	0
2	13.3699	9.05989	9230.53	2.75146	4.47659	164.898	0	0
2	13.8149	9.74444	8672.94	9.89718	1.68937	147.515	0	0
2	49.874	9.14835	9201.58	5.14791	34.3475	554.542	0	0
3	12.8415	9.10758	9311.13	7.07375	6.31631	888.739	0	0
3	34.539	9.88769	8816.2	6.45919	36.4177	819.641	0	0
3	45.9146	9.42238	9134.5	7.99943	22.1748	594.362	0	0
3	18.083	9.77647	8781.26	8.00976	6.3661	454.893	0	0
3	38.8066	9.36898	9190.62	4.40075	20.0754	347.895	0	0
3	37.7921	9.65267	9015.92	6.44461	21.0944	427.456	0	0
3	25.4556	9.30913	9317.03	6.59902	22.5685	776.555	0	0
3	41.3693	9.07634	9357.38	5.7407	21.183	706.572	0	0
3	12.0136	8.94212	9731.67	6.96843	3.51144	229.688	0	0
3	36.7617	9.29022	9175.7	3.88572	22.4188	501.211	0	0
3	33.9834	8.83581	9594.81	2.21032	3.81877	56.9762	0	0
3	43.2889	9.69396	8883.44	4.78117	35.5073	618.39	0	0
3	14.3207	9.25434	9187.94	3.09612	10.192	517.997	0	0
3	43.9484	9.4634	9242.18	5.70041	61.6316	917.821	0	0
3	30.314	8.98312	9664.35	5.7255	24.1048	586.609	0	0
3	16.8419	9.27492	9306.68	7.99918	13.3752	939.558	0	0
3	28.0778	9.37102	9193.42	7.25838	20.9967	840.697	0	0
3	19.5716	9.32666	9340.54	4.15337	22.2803	579.923	0	0
3	22.0074	9.31317	9343.68	5.59697	13.211	402.387	0	0
3	15.6102	9.10781	9317.91	4.33366	3.99588	261.13	0	0
3	26.9943	9.51713	9040.9	5.10913	4.48351	120.207	0	0
3	12.9636	8.88301	9526.63	2.48506	7.27475	394.883	0	0
3	15.6994	8.85866	9608.66	4.65855	4.31609	269.076	0	0
3	47.5752	9.17778	9371.3	5.91676	12.0058	222.184	0	0
3	12.7343	8.7558	9721.2	6.43883	4.06292	437.327	0	0
3	48.4623	9.33429	9067.27	7.0162	19.2143	763.414	0	0
3	32.0924	9.12289	9519.28	4.41211	13.1213	219.109	0	0
3	44.2551	9.35942	9138.68	7.90629	12.6951	403.434	0	0
3	33.6638	9.35808	9304.91	8.66012	11.499	333.571	0	0
3	31.2971	9.04629	9410.78	3.77527	26.2153	717.497	0	0
3	26.1543	9.21804	9194.58	4.81838	11.5	549.566	0	0
3	19.7258	9.91577	8811.65	9.51952	3.27427	155.159	0	0
3	17.0325	8.73784	9746.11	3.0918	9.16174	361.371	0	0
3	35.0102	9.07853	9459.88	5.03413	22.6294	544.062	0	0
3	40.4963	9.53353	9101.78	4.78734	37.0683	577.056	0	0
3	23.8905	8.90571	9549.14	5.5941	2.02901	93.1477	0	0
3	37.7762	9.18538	9215.03	4.1042	9.02148	257.785	0	0
3	46.2577	9.33101	9075.88	7.37915	9.71022	393.685	0	0
3	12.2773	9.52419	9060.67	7.72462	5.06382	451.324	0	0
3	39.0766	8.95974	9631.19	2.27918	42.1916	374.848	0	0
3	21.3929	9.13984	9561.53	4.07431	27.0155	595.974	0	0
3	47.3159	8.9005	9595.36	4.29194	22.2098	391.668	0	0
3	15.2446	9.29402	9132.68	3.42178	7.87739	436.041	0	0
3	21.155	9.70411	8789.97	7.85491	9.92721	747.617	0	0
3	16.9042	9.60223	8888.74	8.94832	1.04066	91.3467	0	0
3	39.0073	9.65426	8936.68	6.1996	10.5626	230.886	0	0
3	13.6	8.8875	9686.71	5.67919	5.1443	321.941	0	0
3	31.1744	9.72202	8958.28	6.44434	32.7751	830.982	0	0
3	40.0891	8.9615	9477.43	4.57332	4.57306	110.862	0	0
3	38.4163	9.6051	8896.95	9.01572	7.51527	312.86	0	0
3	20.2148	9.49878	9162.59	9.35321	1.91842	89.6658	0	0
3	33.3857	9.10424	9556.33	5.15601	15.7072	286.108	0	0
3	43.063	9.03726	9429.21	3.16702	41.6658	677.871	0	0
3	32.8396	9.1726	9271.23	7.56384	3.68156	170.767	0	0
3	11.3176	9.35222	9295.94	5.29776	1.12694	54.8629	0	0
3	24.5715	9.76452	8875.84	6.4589	15.4136	533.35	0	0
3	48.9934	9.24727	9333.43	5.06348	5.89474	76.9674	0	0
3	40.3507	9.49721	8966.17	4.6127	38.4241	996.216	0	0
3	42.0905	9.37596	9248.96	7.94392	17.8871	425.227	0	0
3	12.9297	9.13178	9553.55	4.87451	13.2877	591.991	0	0
3	11.5674	9.44859	9188.49	4.84501	16.8245	947.325	0	0
3	30.7138	9.9126	8784.91	9.04524	27.7797	995.243	0	0
3	47.3992	9.12029	9351.02	6.36536	17.8303	480.485	0	0
3	40.2652	9.48646	9212.24	9.34231	37.8825	996.481	0	0
3	12.0579	9.3626	9216.35	8.20321	3.27427	305.349	0	0
3	27.2792	8.90696	9730.64	6.48339	17.3679	543.667	0	0
3	29.139	9.43037	9085.55	4.91256	9.02422	257.835	0	0
3	17.9289	9.64909	8866.97	7.06291	2.96302	196.072	0	0
3	17.1693	9.63635	8902.82	7.80404	12.28	969.925	0	0
3	45.0873	9.62201	8933.33	9.1946	23.9757	785.852	0	0
3	23.3732	9.64233	9045.25	6.25055	19.1241	597.647	0	0
3	48.1641	9.13221	9436.2	3.58765	46.5856	543.813	0	0
3	13.7196	9.58328	8832.29	8.10801	3.00678	464.489	0	0
3	11.2154	8.93216	9620.05	2.18424	6.57911	209.47	0	0
3	24.1647	9.2232	9310.76	3.87249	27.9229	781.446	0	0
3	13.644	9.57909	8905.94	8.34847	4.91643	595.037	0	0
3	29.556	9.25766	9210.52	7.30816	4.7543	221.31	0	0
3	28.4493	9.10327	9585.74	6.34291	24.7239	640.324	0	0
3	27.332	8.96177	9568.34	5.41927	24.8936	885.243	0	0
4	23.1177	9.95632	8981.39	6.34978	26.1088	803.965	0	0
4	10.9453	9.09042	9554.91	7.16112	3.97795	608.433	0	0
4	24.7601	9.75003	9006.17	5.48593	6.1134	209.346	0	0
4	44.2759	9.85526	8983.38	6.96795	2.60982	44.3905	0	0
4	37.4112	9.74364	9062.38	5.57988	41.0526	910.455	0	0
4	23.8504	9.51375	9143.37	7.11914	6.53176	419.625	0	0
4	42.2045	9.43298	9464.79	7.5158	4.0974	68.2227	0	0
4	43.2452	9.4023	9344.27	8.23558	5.75318	157.502	0	0
4	45.8169	9.68653	9107.44	4.4469	40.117	583.519	0	0
4	26.3092	9.04313	9807.54	3.29379	2.73489	37.382	0	0
4	20.1792	9.17722	9555.99	4.91583	7.98922	325.154	0	0
4	16.6756	9.0061	9639.18	6.5878	2.17822	189.092	0	0
4	39.6146	9.73416	9134.39	6.48155	34.2317	693.818	0	0
4	30.9212	9.7178	9152.07	7.86888	11.1515	326.299	0	0
4	37.2226	9.17278	9577.8	5.32035	10.6492	234.653	0	0
4	40.2088	9.24502	9433.81	3.31322	54.4192	981.455	0	0
4	34.0792	9.89599	9032.88	7.89791	33.1512	858.169	0	0
4	31.6351	9.04586	9636.56	2.93819	11.0963	208.731	0	0
4	39.9404	9.58527	9130.03	6.78277	17.7923	544.299	0	0
4	45.7133	9.16364	9615.68	5.88662	18.9865	357.504	0	0
4	39.835	8.94725	9937.22	4.20583	10.6278	126.536	0	0
4	41.255	9.77797	9070.1	6.51104	18.6685	368.286	0	0
4	19.0027	9.66993	9034.88	4.747	7.44712	351.014	0	0
4	16.516	9.19876	9460.16	8.29006	7.58233	839.406	0	0
4	11.8831	9.10674	9628.7	3.61812	4.23806	214.661	0	0
4	37.3276	9.73194	9022.03	4.67751	44.0258	963.114	0	0
4	42.043	9.69967	9199.1	8.95498	10.5853	233.982	0	0
4	41.7033	9.03453	9649.98	5.23688	13.1526	330.041	0	0
4	21.6185	9.52383	9347.63	9.53667	8.10366	403.554	0	0
4	43.0884	9.1979	9486.58	5.05617	28.167	676.862	0	0
4	42.0209	9.74732	9121.28	6.73951	6.19685	106.069	0	0
4	32.8896	9.63446	9204.48	6.56173	26.8433	701.825	0	0
4	48.2538	9.18742	9686.02	6.1511	37.3262	573.971	0	0
4	48.5387	9.31938	9440.78	3.60224	8.2909	86.9027	0	0
4	45.3756	9.04772	9813.9	5.96716	26.9373	439.99	0	0
4	27.8262	9.01841	9658.51	5.12835	20.8113	845	0	0
4	41.9394	8.94529	9725.49	5.92398	30.3723	988.488	0	0
4	48.9482	9.71135	9102.27	6.69391	49.4694	973.306	0	0
4	49.4095	9.65498	9242.02	6.93867	35.2725	560.477	0	0
4	45.5055	9.77448	8970.19	6.8754	8.385	199.737	0	0
4	46.0539	8.97333	9853.93	2.54046	118.789	996.382	0	0
4	32.6858	9.53679	9299.85	7.0984	33.3822	962.965	0	0
4	48.4798	9.34873	9266.05	6.64298	15.1909	541.204	0	0
4	45.6014	8.85432	9848.42	3.85887	19.2902	331.202	0	0
4	36.0799	9.02149	9680.55	6.99479	2.14734	67.1601	0	0
4	40.2366	9.01645	9848.43	7.09776	27.3285	604.296	0	0
4	12.0259	9.3738	9332.16	4.77691	6.35882	467.202	0	0
4	34.1263	8.84784	9926.94	4.65604	26.2564	600.879	0	0
4	14.3218	9.33344	9411.23	7.46942	5.56065	460.876	0	0
4	44.8894	9.17339	9502.72	7.60482	1.88131	53.1922	0	0
4	28.075	9.40295	9221.46	6.62795	5.87662	334.428	0	0
4	27.0877	9.24606	9594.01	8.47212	4.74347	169.69	0	0
4	43.1622	9.46025	9311.86	8.04486	22.4698	627.591	0	0
4	45.103	8.93308	9782.45	7.25088	0.670149	15.3621	0	0
4	33.2437	9.71858	9097.74	4.71714	31.5904	638.151	0	0
4	31.1569	9.25261	9419.09	6.44223	15.9975	695.351	0	0
4	27.7817	9.29012	9332.92	7.28238	1.54088	86.3978	0	0
4	23.8123	9.77283	9008.55	5.52442	25.4409	947.817	0	0
4	41.0011	9.18562	9666.83	3.55446	78.2277	915.188	0	0
4	41.3942	9.04393	9641.34	6.48368	9.0012	271.832	0	0
4	32.8273	9.43121	9263.23	7.99199	12.4846	572.83	0	0
4	27.8486	9.40492	9286.99	8.03238	8.65406	466.662	0	0
4	39.8879	9.00539	9830.53	3.45094	22.7437	261.512	0	0
4	15.8293	9.49122	9140.04	7.38249	5.14095	586.044	0	0
4	29.7055	9.45539	9423.84	4.94315	32.7474	655.883	0	0
4	11.457	9.30938	9597.33	5.38898	6.43139	327.245	0	0
4	46.6306	9.65224	9064.89	7.03329	5.58619	136.478	0	0
4	33.3253	9.18154	9434.48	2.9608	28.1574	699.254	0	0
4	23.5994	9.30066	9380.87	8.6154	11.5423	847.711	0	0
4	12.1591	9.45181	9363.74	4.22664	0.580832	21.618	0	0
4	34.714	8.82711	9826.36	6.19612	1.90137	71.2135	0	0
4	19.5148	9.53874	9104.01	7.58819	2.87399	244.648	0	0
4	36.0212	9.40585	9300.59	4.68763	21.3284	517.271	0	0
4	10.7906	9.08041	9838.51	4.96502	17.8753	965.292	0	0
4	21.6074	9.24514	9534.57	4.40432	23.8199	755.537	0	0
4	45.9351	9.71981	9024.05	6.03364	32.0139	729.444	0	0
4	48.1902	9.65831	9034.69	5.06674	13.3446	268.748	0	0
4	33.6633	9.64347	9164	6.98341	7.65672	204.299	0	0
4	41.8382	8.96168	9849.9	4.65188	15.2753	234.374	0	0
4	46.8316	9.38139	9309.85	8.37876	14.8751	499.228	0	0
4	48.9677	8.98697	9665.01	4.52528	9.64404	198.279	0	0
5	22.459	9.07658	9775.33	4.41514	14.1513	694.843	0	0
5	14.2224	8.90794	10022.2	2.47177	16.6898	594.828	0	0
5	32.0324	9.55315	9272.7	4.59149	22.4847	871.902	0	0
5	42.0187	9.18644	9672.69	5.43208	30.0215	918.88	0	0
5	33.0073	9.22395	9657.49	8.20725	11.9614	607.218	0	0
5	37.7949	8.95959	9884.59	6.48321	9.47836	412.422	0	0
5	13.3326	9.48509	9437.94	6.44577	6.0546	512.106	0	0
5	42.6764	9.49277	9356.42	7.76642	5.01286	190.471	0	0
5	45.8382	9.4068	9570.98	7.35198	21.7598	516.375	0	0
5	25.3147	9.20005	9845.43	7.47923	2.63113	85.6492	0	0
5	43.1286	9.5547	9297.54	4.27575	8.27612	177.519	0	0
5	39.3509	9.73685	9197.76	6.93323	14.635	438.172	0	0
5	16.2723	9.62709	9282.92	5.89869	5.02367	327.034	0	0
5	26.3548	9.55028	9306.1	4.66843	17.1593	709.011	0	0
5	11.2156	9.08178	9962.91	6.11147	10.148	754.201	0	0
5	44.0272	9.33221	9757.9	5.37935	38.9898	559.565	0	0
5	20.2385	9.05011	9923.41	4.64651	23.8641	930.169	0	0
5	26.0932	9.47873	9593.22	6.16794	7.02644	182.84	0	0
5	18.7598	9.50728	9436.12	4.12454	14.0184	523.232	0	0
5	37.1952	9.1142	9977.59	5.87287	8.08866	137.652	0	0
5	16.493	9.6346	9412.63	7.06528	0.167441	6.65307	0	0
5	33.4299	9.39149	9643.13	4.64533	10.2883	175.155	0	0
5	40.3278	8.87142	9993.89	5.55352	25.0075	888.031	0	0
5	41.0797	9.37562	9566.18	7.89912	16.0538	502.903	0	0
5	30.9437	9.23785	9795.81	5.77466	12.5658	299.815	0	0
5	43.718	9.73834	9361.98	5.21946	63.506	899.799	0	0
5	13.4988	9.07662	9753.33	4.43104	3.10644	261.727	0	0
5	47.0468	9.59834	9317.94	6.4531	12.6267	299.499	0	0
5	30.312	9.4466	9481.73	7.16954	20.4871	857.656	0	0
5	28.9447	8.96202	9897.59	4.54216	23.55	950.706	0	0
5	45.1054	9.51342	9431.23	6.19333	20.9757	470.101	0	0
5	28.6605	9.03378	9947.95	3.46221	25.3161	499.104	0	0
5	45.5356	9.60807	9465.68	8.55374	11.4394	234.168	0	0
5	15.5876	9.57659	9532.63	8.97779	6.52737	394.9	0	0
5	10.5637	9.23609	9649.99	6.81365	4.75456	623.88	0	0
5	33.5347	9.14666	9748.46	2.94283	23.9018	434.435	0	0
5	48.319	9.53207	9291.18	5.87198	3.49725	96.4465	0	0
5	42.5968	9.02591	10082	4.27921	12.8783	141.499	0	0
5	33.4073	9.27036	9744.05	3.84097	40.0975	668.682	0	0
5	19.6715	9.00964	10093	7.77731	13.8379	651.459	0	0
5	43.4162	9.19951	9631.53	8.04147	17.567	836.713	0	0
5	42.2587	9.67552	9378.23	5.03323	39.598	602.399	0	0
5	36.1383	9.67956	9428.93	7.76736	21.0487	490.655	0	0
5	20.2444	9.58725	9361.43	4.50231	23.1159	887.564	0	0
5	11.1052	9.43277	9653.31	4.75668	17.1723	900.156	0	0
5	38.2443	9.40191	9419.58	8.80502	13.8557	832.36	0	0
5	35.5297	9.48609	9391.22	7.94839	7.85803	344.006	0	0
5	33.2973	8.73867	10153.4	4.3064	13.4918	422.006	0	0
5	23.5903	9.09727	9778.16	6.57	5.01218	288.35	0	0
5	36.6531	8.96919	10002.2	3.29789	28.9536	444.066	0	0
5	20.7604	9.6362	9462.95	7.61486	13.699	560.678	0	0
5	41.0134	9.01346	10117.8	3.47333	60.8412	608.727	0	0
5	40.8883	9.26447	9760.48	5.52229	26.1363	476.354	0	0
5	25.3175	9.1247	9844.05	7.73061	0.807002	30.6678	0	0
5	43.8521	9.60252	9351.11	9.52716	12.3051	409.063	0	0
5	47.0175	9.78411	9208.64	8.88842	26.6317	740.022	0	0
5	35.8538	9.69575	9265.53	5.02478	17.2297	380.573	0	0
5	28.8627	9.31086	9519.39	8.35162	7.66138	543.992	0	0
5	27.5109	9.54194	9568.66	5.82702	12.5864	281.23	0	0
5	31.8002	9.72552	9344.07	5.76716	36.494	828.804	0	0
5	44.9977	9.80117	9277.64	6.49885	7.97891	122	0	0
5	28.9686	9.19897	9763.65	6.00636	24.377	836.027	0	0
5	15.2914	9.10006	9912.12	7.54003	12.0912	871.475	0	0
5	28.3102	9.14869	9776.2	5.27073	20.8083	723.21	0	0
5	41.1344	9.11056	9798.05	7.25019	2.4822	70.3676	0	0
5	38.3564	9.00467	10112.2	4.65982	50.606	744.221	0	0
5	43.1238	8.99606	9950.78	5.35176	23.1106	508.435	0	0
5	12.7348	9.07681	9767.6	3.44251	1.41426	85.9707	0	0
5	45.9576	9.24286	9608.31	7.82594	9.44836	354.639	0	0
5	11.6768	9.39742	9436.89	5.9307	1.27263	143.34	0	0
5	37.9698	9.70736	9299.66	7.84095	19.979	572.357	0	0
5	28.7007	9.36874	9463.18	5.0759	3.54341	142.336	0	0
5	36.0968	9.35883	9672.61	6.11935	23.8338	532.049	0	0
5	47.439	8.93625	9937	5.39154	14.9863	390.282	0	0
5	48.8058	9.44979	9593.32	5.96712	14.807	216.17	0	0
5	29.8258	9.17494	9875.47	3.22988	44.1318	652.368	0	0
5	25.5835	8.83775	10068.1	6.08748	14.7741	776.305	0	0
5	49.9917	9.19447	9632.74	8.12621	20.2925	865.255	0	0
5	44.9405	9.86635	9254.71	8.2471	4.26534	71.2215	0	0
5	23.5138	9.02761	9803.36	7.13399	8.79972	721.723	0	0
6	28.9555	9.66738	9441.64	9.71758	8.26538	497.537	0	0
6	49.7036	9.00002	10179.3	3.19918	41.2201	456.844	0	0
6	39.0655	9.38973	9880.6	6.80393	25.2548	530.746	0	0
6	33.5128	9.32472	9709.17	6.87143	3.09757	143.763	0	0
6	26.2512	8.96127	10264.9	3.70986	28.6625	630.908	0	0
6	26.7265	9.34086	9725.63	4.00616	14.4943	489.486	0	0
6	48.085	9.14007	9898.59	7.50228	23.3547	976.854	0	0
6	43.3708	8.87362	10390.2	3.64462	64.8434	814.591	0	0
6	37.2141	9.0852	10149.2	5.20344	19.6381	379.823	0	0
6	43.9873	9.20371	10034.3	8.48963	11.7469	284.444	0	0
6	20.0122	9.19036	9861.22	6.9192	9.50207	812.347	0	0
6	15.6665	9.21884	9913.98	6.47872	6.04112	438.894	0	0
6	46.2132	9.24582	9826.56	7.7305	17.5409	641.194	0	0
6	37.4275	9.27758	9823.2	4.80413	18.4057	467.219	0	0
6	46.4321	9.7898	9466.66	5.85849	54.3449	886.22	0	0
6	35.0802	9.22696	10003.3	6.66902	34.101	914.182	0	0
6	34.0138	8.99955	10338.9	5.47852	5.3477	85.9971	0	0
6	25.2057	9.58017	9508.05	8.12377	12.5187	813.833	0	0
6	19.9568	8.95304	10342.6	5.64713	7.4249	253.854	0	0
6	39.8674	9.02977	10132.3	6.68522	32.5207	978.256	0	0
6	28.4448	9.01632	10205.1	5.344	3.76684	91.9617	0	0
6	22.5913	9.56822	9601.83	5.16152	20.0338	727.741	0	0
6	12.0994	9.7753	9446.46	4.99644	13.7815	802.172	0	0
6	30.3981	8.85085	10315	6.5286	15.4056	615.904	0	0
6	24.8194	9.44415	9875.13	9.23052	15.6177	623.391	0	0
6	25.9202	9.39065	9644.81	5.59492	12.674	697.569	0	0
6	25.1842	9.63678	9674.29	6.99321	10.9807	320.068	0	0
6	39.3824	8.81989	10272	6.7344	15.1047	638.306	0	0
6	10.8965	9.55795	9499	6.59736	0.48762	54.8315	0	0
6	29.7783	9.20178	10103.9	4.42083	4.57206	68.7855	0	0
6	29.0352	9.76022	9454.27	8.32877	9.8365	369.311	0	0
6	18.2073	9.50615	9516.29	7.49832	4.19437	440.134	0	0
6	30.7967	9.33427	9949.54	6.28251	2.72831	54.8243	0	0
6	37.2158	9.11928	9936.12	2.93137	18.8618	372.379	0	0
6	11.5201	9.78592	9455.02	7.88088	10.5722	955.244	0	0
6	20.3986	9.29177	10035.8	7.59154	18.4557	759.974	0	0
6	33.8818	9.12938	10131.3	3.45433	31.7228	431.595	0	0
6	35.603	9.41358	9740.27	8.20941	4.05957	133.039	0	0
6	26.0945	9.10345	10150.6	6.82111	24.7661	885.231	0	0
6	21.0975	9.1874	9955.54	4.8252	0.239705	7.1078	0	0
6	19.7007	9.29101	9995.24	5.79391	25.6615	937.684	0	0
6	29.5848	9.13326	10208.8	7.66258	10.1882	270.812	0	0
6	23.2783	9.02291	10223.2	7.26569	17.1089	749.747	0	0
6	20.0565	9.79537	9496.88	7.56538	13.4864	579.572	0	0
6	22.4702	9.02088	10260.5	4.4575	2.59135	56.3138	0	0
6	45.4208	9.18604	10104.4	4.37282	2.4208	22.2395	0	0
6	39.1614	9.66516	9416.14	7.84869	5.41228	203.616	0	0
6	48.7081	8.75138	10390.7	4.87045	40.1678	896.97	0	0
6	14.7323	9.41037	9788.16	6.87489	0.744788	40.023	0	0
6	37.5573	9.0381	10279.2	4.64437	61.256	947.02	0	0
6	32.4133	9.51107	9594.33	7.95748	13.4104	613.727	0	0
6	24.0439	9.83334	9399.54	6.2692	1.93504	55.2974	0	0
6	46.515	9.68862	9582.56	5.83024	32.2618	482.657	0	0
6	12.1676	9.37383	9881.41	3.37201	16.6309	609.961	0	0
6	30.0376	9.30559	9766.84	6.15985	7.76751	332.997	0	0
6	16.1408	9.51594	9541.87	6.0537	4.37141	357.787	0	0
6	10.2404	9.31739	9854.63	7.72734	6.72558	802.912	0	0
6	36.7234	9.7505	9432.6	7.6934	6.36005	179.828	0	0
6	49.3813	8.78575	10357.8	4.50652	44.538	886.924	0	0
6	28.9484	9.10477	10006.1	4.70889	27.8465	952.197	0	0
6	42.9859	9.6637	9466.6	8.23189	14.1084	453.999	0	0
6	47.8766	9.32254	9940.3	7.93401	25.2721	511.1	0	0
6	39.5351	9.22395	9962.56	4.42295	53.7145	977.439	0	0
6	14.4348	9.08785	10050.4	6.8351	4.49987	376.21	0	0
6	30.8449	9.28958	9767.02	5.32389	18.7608	775.31	0	0
6	32.9847	9.35774	9720.02	8.49665	15.7973	864.938	0	0
6	21.9314	9.39754	9891.06	5.13178	18.0587	497.52	0	0
6	32.97	9.33229	9689.71	6.233	8.35996	413.804	0	0
6	12.5973	8.93715	10189	6.42398	3.60574	359.58	0	0
6	12.143	9.05628	10227.2	7.38728	5.09486	376.052	0	0
6	23.1912	8.97048	10322.5	7.41708	5.52208	205.236	0	0
6	21.4578	9.18909	9880.39	6.34641	10.1752	688.129	0	0
6	39.2842	9.018	10153	5.41859	31.1337	750.848	0	0
6	43.6955	9.66174	9598.6	7.17861	32.8079	663.933	0	0
6	37.5032	9.68385	9562.89	8.24497	34.7151	987.852	0	0
6	40.115	8.99614	10324.4	7.65172	22.4393	497.722	0	0
6	31.8791	9.38048	9668.31	6.57645	8.54058	403.97	0	0
6	32.6648	9.74217	9448.44	9.40004	19.306	812.319	0	0
6	41.5529	9.21306	10070	8.29372	20.1307	474.031	0	0
6	12.9132	9.79736	9470.14	6.41585	12.2133	752.224	0	0
6	31.53	9.82485	9440.57	5.24546	22.795	464.295	0	0
7	19.3971	9.52235	9775.01	9.15175	4.58473	399.896	0	0
7	38.1581	9.39234	10039.2	5.55681	45.661	933.303	0	0
7	24.5291	9.209	10139.1	5.33596	10.7933	408.619	0	0
7	18.2572	9.28442	10120.6	4.65942	9.19597	339.604	0	0
7	45.1331	8.89262	10523.3	4.92421	4.04454	61.9502	0	0
7	40.7223	9.2626	10148.6	7.54258	9.42559	234.09	0	0
7	24.1552	9.63641	9655	6.33393	6.94915	348.186	0	0
7	24.4519	9.52331	9906.63	4.26535	30.6674	742.629	0	0
7	46.0598	9.12051	10309.7	3.63388	28.1147	319.345	0	0
7	42.7075	9.00768	10523.7	4.46964	74.1795	982.176	0	0
7	22.7122	9.5239	9858.28	8.79434	16.7098	985.448	0	0
7	27.8316	9.62657	9747.81	7.71273	12.3532	509.787	0	0
7	31.2497	9.18935	10066	4.54687	25.0026	956.896	0	0
7	37.3946	9.1488	10281.4	7.72155	7.76991	209.258	0	0
7	14.0963	8.87124	10455	3.28574	17.144	960.117	0	0
7	28.177	9.64682	9817.29	8.26497	18.9107	669.896	0	0
7	38.3435	9.10137	10302.5	7.01191	32.7867	959.059	0	0
7	19.3721	9.41679	9992.2	4.76873	13.2734	465.699	0	0
7	21.3784	9.56115	9778.54	9.20059	10.2085	736.733	0	0
7	12.0885	9.18264	10287.3	5.81716	9.17021	572.186	0	0
7	47.5709	9.03727	10386.5	3.53058	41.8979	483.305	0	0
7	42.7804	9.56222	9712.41	7.66429	20.2409	772.478	0	0
7	49.6152	9.24449	10117.5	6.60052	1.9693	34.6918	0	0
7	36.4062	9.49057	9895.5	6.44137	2.45984	53.3052	0	0
7	18.5511	8.89255	10503.8	4.27201	15.5758	646.659	0	0
7	19.6514	9.20281	10194.3	3.92889	19.6001	623.924	0	0
7	44.4403	9.5729	9828.04	8.87639	10.8471	284.939	0	0
7	25.3926	9.0155	10493.7	3.50719	9.98317	163.643	0	0
7	43.9103	9.7089	9681.69	8.16291	21.9435	583.781	0	0
7	42.3751	9.06193	10339.1	4.02848	38.9541	609.808	0	0
7	19.0937	8.96658	10349.1	3.32248	1.5091	49.6023	0	0
7	42.9481	9.55833	9899.41	8.45204	33.0909	811.615	0	0
7	18.1519	9.29784	9956.91	4.76521	14.937	994.343	0	0
7	23.5875	9.71026	9656.77	6.69458	4.90734	198.862	0	0
7	34.2615	9.5874	9748.84	8.89962	16.2761	715.643	0	0
7	21.4237	9.17745	10103	5.95564	12.4027	797.816	0	0
7	25.3336	8.99072	10551.7	2.87314	51.2265	729.683	0	0
7	26.8699	9.6451	9857.28	9.8856	10.5828	412.314	0	0
7	13.8491	9.34027	10037.3	8.55237	4.20607	385.582	0	0
7	26.0353	9.36016	9942.2	8.39899	15.4179	995.99	0	0
7	21.967	9.49346	9723.74	6.30308	6.82847	532.127	0	0
7	48.0233	8.85093	10522.9	5.22539	22.2442	461.648	0	0
7	12.9238	9.0903	10245.6	6.09198	6.42882	581.565	0	0
7	23.9166	9.13892	10401.5	6.69199	29.6279	962.746	0	0
7	46.7569	9.56351	9863.85	6.47286	32.6636	603.537	0	0
7	11.4704	9.11729	10328.6	5.70588	6.8849	473.123	0	0
7	21.9003	9.73476	9746.42	5.95959	20.1932	651.474	0	0
7	45.5153	9.52073	9988.37	4.67718	23.2771	257.528	0	0
7	36.2277	8.80377	10567.4	3.20687	29.8327	547.453	0	0
7	35.3382	9.43158	9850.44	8.429	19.4835	987.098	0	0
7	16.3565	8.92957	10491.2	6.48196	12.5619	811.921	0	0
7	13.8913	8.74438	10567.8	6.33025	7.4416	909.439	0	0
7	28.3556	8.93808	10436.9	3.93243	22.4339	583.295	0	0
7	19.0418	8.86017	10523.9	4.3083	8.74356	362.007	0	0
7	46.1845	9.06081	10309.5	5.80829	32.4469	724.596	0	0
7	46.9819	8.94147	10479.3	3.26221	8.23816	82.2528	0	0
7	17.8511	9.12046	10292.9	4.54938	3.49688	122.354	0	0
7	43.5672	9.38422	9964.64	4.69282	36.3976	681.236	0	0
7	37.0076	9.1092	10243.1	3.46371	34.1985	602.023	0	0
7	29.7067	9.11638	10370.7	6.81484	12.7592	355.623	0	0
7	43.8491	9.58458	9746.19	6.6653	14.5644	371.187	0	0
7	37.8123	9.41571	9970.95	6.34446	36.8275	961.917	0	0
7	44.5506	8.95629	10364	6.3619	6.08687	170.839	0	0
7	49.3176	9.52011	9749.23	8.41675	19.3255	710.639	0	0
7	32.824	9.19543	10093.8	6.18824	13.8269	563.879	0	0
7	29.7557	9.30267	9984.36	3.75461	19.5502	536.117	0	0
7	31.32	9.17905	10245.6	3.39015	20.977	327.774	0	0
7	35.6224	9.55653	9862.97	8.59414	20.3653	659.774	0	0
7	16.0747	9.07192	10436.2	3.97859	12.5314	381.664	0	0
7	42.2517	9.02822	10543.8	4.81584	18.7991	223.188	0	0
7	26.0117	9.3588	9993.98	8.92184	2.30872	112.923	0	0
7	24.1632	8.94014	10419.1	2.52742	13.282	267.242	0	0
7	19.7456	9.68005	9693.39	9.65514	11.664	869.727	0	0
7	14.759	9.66894	9723.91	6.69873	13.7209	927.533	0	0
7	12.8305	8.96502	10503	5.9626	13.7854	925.772	0	0
7	13.3962	8.96123	10380.9	5.64085	2.73955	215.479	0	0
7	31.8915	9.78237	9622.07	8.19077	15.6826	554.483	0	0
7	46.3675	9.66544	9650.39	6.774	21.6183	571.837	0	0
7	38.8105	8.82788	10525.9	3.02442	39.6055	679.778	0	0
8	32.3743	9.50103	10048.6	7.29967	12.745	465.628	0	0
8	16.4408	9.15913	10447.2	5.56887	8.31394	433.377	0	0
8	41.0859	9.31025	10341.6	6.78959	18.2217	384.944	0	0
8	30.6902	9.5343	9949.36	4.61403	27.7231	904.069	0	0
8	10.8772	8.8905	10657.2	2.92978	12.957	809.281	0	0
8	18.5505	9.34436	10321.4	8.61601	5.44814	299.105	0	0
8	27.4701	9.58726	9998.76	5.15104	20.3678	573.255	0	0
8	10.0849	9.57587	10071.3	5.13847	14.002	952.107	0	0
8	16.0536	9.47656	10189.7	7.41208	8.91443	497.721	0	0
8	39.1729	9.02456	10642	5.74829	40.2398	860.846	0	0
8	46.2421	9.29581	10242	5.57204	4.16326	78.3428	0	0
8	31.2311	9.01985	10673.9	5.7265	9.99152	228.31	0	0
8	19.1723	8.87387	10673	2.74342	5.98066	183.228	0	0
8	10.6363	9.57267	9851.47	5.79918	6.41143	958.514	0	0
8	44.4936	9.32664	10161.9	7.88958	23.3883	897.405	0	0
8	14.3174	8.94674	10773.1	2.74786	7.4387	179.899	0	0
8	43.9958	9.16767	10280	6.99158	22.416	998.041	0	0
8	43.814	9.00349	10705.1	5.35809	53.5771	879.873	0	0
8	43.2445	9.53025	9938.84	6.26247	28.4583	929.011	0	0
8	20.8581	9.28891	10374.7	6.61198	20.6444	868.883	0	0
8	16.9647	9.59456	10014	8.89095	3.68076	245.596	0	0
8	14.6198	9.53309	9993.68	5.00316	1.53409	81.281	0	0
8	36.1875	9.7472	9900.02	7.10818	1.4213	27.1464	0	0
8	15.2541	9.69994	9989.87	6.28042	15.8249	760.783	0	0
8	30.8926	9.72794	9828.68	7.54055	10.6691	398.357	0	0
8	29.6177	9.57081	10078.5	6.97667	15.1057	438.947	0	0
8	13.5129	8.90822	10790.2	4.78337	15.7114	798.986	0	0
8	10.5102	9.21139	10282.4	4.10958	4.42265	378.159	0	0
8	47.3292	9.36023	10178.4	4.24044	57.5423	972.592	0	0
8	11.5842	9.62884	9831.27	6.26943	3.9466	470.359	0	0
8	38.9699	9.46801	10117.1	3.72574	38.8426	581.892	0	0
8	47.0744	9.60787	10055.2	9.84386	0.497557	9.29566	0	0
8	46.7817	8.95687	10554.4	5.87709	21.3962	642.999	0	0
8	14.1701	9.58221	9899.87	5.6489	5.77191	470.759	0	0
8	20.3939	9.41769	10063.4	3.83773	20.6014	879.063	0	0
8	32.6748	9.45562	10030.4	4.6767	12.8232	377.41	0	0
8	10.5138	9.57803	9984.35	4.81196	2.75799	187.612	0	0
8	37.6427	9.70857	9851.19	5.05224	2.06828	35.4926	0	0
8	35.5417	9.32927	10254.7	6.08932	22.0926	595.183	0	0
8	21.6235	9.71084	9891.8	10.2268	8.79271	562.335	0	0
8	36.4694	9.13382	10466.3	5.16668	26.2031	603.773	0	0
8	48.3858	9.4345	10231.8	8.90626	4.70184	90.0843	0	0
8	21.7318	9.51691	10054.2	5.81675	1.52392	52.5882	0	0
8	48.6103	9.27176	10204.3	4.86007	26.9127	629.267	0	0
8	21.4731	9.01038	10629.4	6.37379	15.4914	707.191	0	0
8	17.3774	9.69507	9982.79	5.34059	1.56535	46.6583	0	0
8	14.8091	9.17732	10566.2	8.17173	9.37832	573.093	0	0
8	18.3409	9.51369	10199.9	4.53459	23.4829	666.827	0	0
8	16.6501	9.51346	9920.82	8.32077	2.00514	232.278	0	0
8	43.2822	9.20791	10428.5	5.34806	41.9025	754.835	0	0
8	23.6671	9.38961	10177.1	6.06564	13.2633	549.671	0	0
8	13.8873	9.02007	10635.4	6.02094	7.47318	464.714	0	0
8	33.0291	9.21383	10383.6	4.36507	38.8165	843.345	0	0
8	40.2668	8.87963	10707.4	3.70945	43.0353	797.106	0	0
8	43.6711	9.81839	9879.46	5.47521	46.4815	666.238	0	0
8	29.2322	9.37697	10325.4	8.02118	2.56625	67.5207	0	0
8	20.4983	9.29064	10184	5.13333	11.1696	652.069	0	0
8	36.1166	9.07195	10482.4	7.35192	10.3756	382.489	0	0
8	27.6999	9.14395	10603.5	7.81461	14.7321	455.186	0	0
8	23.6706	9.3318	10203.8	6.29195	15.6581	767.027	0	0
8	33.9632	9.17036	10479.9	5.34673	27.2248	602.568	0	0
8	45.5121	9.29091	10172.8	6.8553	1.90265	56.0578	0	0
8	15.013	9.20676	10446.8	7.69326	5.50901	365.477	0	0
8	15.339	9.52527	9954.07	8.10069	6.11975	673.651	0	0
8	10.0092	9.54967	9950.16	7.49148	1.16694	150.464	0	0
8	21.3717	9.78409	9897.48	7.4838	11.0829	436.316	0	0
8	38.7706	8.89837	10776	4.32476	1.90696	24.9129	0	0
8	10.9051	9.41795	10288.4	5.81038	1.28061	66.074	0	0
8	16.0549	9.08231	10486.6	6.69254	2.24673	150.609	0	0
8	28.5919	9.53759	10148	8.36626	4.42522	132.253	0	0
8	49.3567	9.31087	10198	7.18239	32.965	980.79	0	0
8	43.9931	8.74221	10819.8	2.47516	14.9633	191.918	0	0
8	30.4253	8.79254	10819	5.7125	11.2616	386.216	0	0
8	27.9336	9.65617	9998.61	9.03601	6.70078	245.086	0	0
8	48.828	8.92371	10585	6.38501	25.6646	842.244	0	0
8	28.6525	9.64618	10057.3	7.13683	33.3415	952.536	0	0
8	29.8173	9.04141	10526.1	5.81656	5.08855	167.012	0	0
8	12.7591	9.68525	10011.5	7.93538	2.67584	167.785	0	0
8	49.9371	9.59679	9864.1	7.50016	28.7435	988.455	0	0
9	22.4728	8.93152	11035.3	5.19031	30.6173	896.171	0	0
9	19.8052	8.86271	10934.9	4.54928	1.67716	65.1222	0	0
9	25.2516	9.05421	10753.8	3.20329	38.8009	887.765	0	0
9	19.567	8.90116	11030	5.30202	1.05245	30.2585	0	0
9	19.9579	8.87855	10934	5.08066	13.5743	653.46	0	0
9	45.3375	9.59606	10275	8.44218	30.0847	667.457	0	0
9	38.4171	9.24041	10506	8.07281	17.8638	689.664	0	0
9	30.016	9.48958	10407.5	9.02988	13.0235	433.763	0	0
9	43.6255	8.99998	10858.5	5.2476	26.0018	469.814	0	0
9	31.3606	8.99442	10944.9	7.3006	16.9307	480.614	0	0
9	30.4612	9.26074	10559.2	4.85966	27.969	679.464	0	0
9	46.5261	9.04003	10938.5	5.54058	49.7654	683.518	0	0
9	31.8105	9.4131	10260.1	5.47952	17.4923	689.786	0	0
9	22.2818	8.83512	10954.8	7.07026	1.15141	62.0511	0	0
9	14.5867	8.77705	11026.2	4.94127	0.252533	13.4099	0	0
9	19.8217	9.03686	10669.2	2.60655	6.24188	194.747	0	0
9	29.1542	9.639	10198.3	5.83382	12.4403	309.118	0	0
9	27.871	9.80339	10055.1	8.59657	9.74683	342.211	0	0
9	14.9207	9.01639	10769.4	5.59253	8.38601	580.969	0	0
9	37.1397	8.95275	10751.1	2.42563	3.70671	56.6885	0	0
9	43.8642	9.11099	10607.2	4.74534	16.9183	396.698	0	0
9	26.2589	9.79401	10086.2	6.96904	30.2468	952.807	0	0
9	45.468	9.1785	10517.1	7.70593	5.97181	211.031	0	0
9	18.6305	9.4727	10434.8	5.76994	2.62892	79.7395	0	0
9	41.6876	9.05977	10833.8	7.27585	15.0292	334.492	0	0
9	37.2328	9.08536	10631.9	4.17992	34.8935	924.198	0	0
9	45.6275	9.19396	10711.2	5.98929	30.4854	491.671	0	0
9	45.8732	9.01789	10927.5	3.73615	65.1207	677.12	0	0
9	18.6423	9.64413	10100.8	5.79818	0.852337	35.0621	0	0
9	24.3821	9.55842	10210.6	5.98407	0.92527	27.8386	0	0
9	19.8589	9.3566	10378.1	3.48989	19.5908	661.732	0	0
9	25.6448	9.42951	10321.3	8.14121	0.820182	34.5053	0	0
9	49.3368	9.63702	10236.7	7.45107	49.0065	897.306	0	0
9	15.0849	9.16526	10763	7.63186	10.9278	655.621	0	0
9	25.1517	9.28206	10406.6	4.58459	6.85341	269.169	0	0
9	29.947	9.22048	10432.3	5.83369	13.8346	739.609	0	0
9	36.1987	9.07241	10885.4	3.45826	74.0427	879.228	0	0
9	12.4282	9.41618	10303.5	4.07038	6.30513	390.827	0	0
9	12.4817	9.40192	10365.3	8.14713	1.40813	130.612	0	0
9	11.9514	9.56027	10251.2	5.74041	4.88104	314.832	0	0
9	42.7374	9.12519	10706.8	4.70989	34.9098	596.128	0	0
9	23.7283	9.38543	10358.1	6.47604	9.80748	463.607	0	0
9	29.6445	8.88987	10971	3.79032	19.4146	399.458	0	0
9	41.2288	9.56735	10281.1	8.40913	28.2237	730.018	0	0
9	49.1464	9.22628	10545.6	4.94429	7.25149	112.359	0	0
9	48.9753	8.86896	10889.7	5.67331	27.4159	727.426	0	0
9	13.0565	9.43149	10238.7	9.07535	2.76998	411.84	0	0
9	36.0016	9.50374	10194.5	6.01074	20.2458	679.532	0	0
9	13.7323	9.57712	10254.2	7.24746	11.2949	798.885	0	0
9	11.4009	9.17651	10556.7	7.68541	3.15335	406.475	0	0
9	23.523	9.34697	10303.3	5.73823	10.6818	672.117	0	0
9	21.5909	9.57848	10072.8	6.91883	5.2353	377.56	0	0
9	38.6671	9.44177	10284.1	8.40203	13.136	507.787	0	0
9	31.377	9.25624	10437.2	8.40431	7.67231	436.165	0	0
9	45.9993	8.94665	10885.3	3.64523	40.3573	551.465	0	0
9	31.3113	9.68732	10156	8.57473	10.8736	355.651	0	0
9	34.1671	9.15639	10541.4	4.4989	20.606	642.105	0	0
9	47.7444	9.52191	10108.2	9.04693	9.09684	427.94	0	0
9	20.3996	9.32015	10475.1	7.35824	13.9623	787.86	0	0
9	44.9032	9.46182	10191.8	9.06815	19.3924	943.938	0	0
9	30.9473	9.36289	10388.3	7.46609	15.6274	651.345	0	0
9	35.2768	9.2902	10610.8	6.32083	13.5848	279.204	0	0
9	20.8074	9.22737	10593.8	3.46704	15.887	401.801	0	0
9	11.3046	9.56697	10061.8	6.60774	2.91473	430.743	0	0
9	25.3299	9.56594	10128.6	9.00633	12.5257	885.452	0	0
9	35.0008	9.12223	10823.5	2.59337	62.0057	568.597	0	0
9	19.4049	9.13087	10733.1	6.70887	5.46049	245.865	0	0
9	47.8149	9.04969	10880.5	5.60561	27.4312	391.795	0	0
9	13.4348	9.16255	10774	3.90524	15.1986	532.18	0	0
9	29.8216	9.32779	10379.7	6.58467	3.80007	153.366	0	0
9	34.8922	9.12568	10625.4	4.47654	27.9568	716.905	0	0
9	15.4195	9.2037	10538.1	6.93514	10.2796	903.07	0	0
9	15.9925	9.5649	10091.7	8.85534	5.55628	697.619	0	0
9	37.1763	9.38377	10285.4	7.6808	20.1007	977.793	0	0
9	17.6353	8.97987	10712.3	3.19388	8.6314	429.641	0	0
9	32.891	9.26832	10505.1	7.67517	20.0798	793.023	0	0
9	31.7933	9.41471	10229	5.75797	18.9264	902.124	0	0
9	42.8961	8.77707	11009.5	6.29232	11.2662	349.235	0	0
10	46.8017	9.37395	10485.3	3.9003	14.8467	301.063	0	0
10	27.9156	9.19351	10721.2	6.74583	12.3355	652.249	0	0
10	28.8149	9.1031	10810.1	6.31855	16.8341	887.326	0	0
10	48.0147	9.22361	10697.9	7.59201	21.0733	695.286	0	0
10	40.0934	9.03676	11121.8	3.90428	71.651	895.901	0	0
10	11.1561	9.37625	10643.6	8.16774	0.129782	10.0849	0	0
10	22.0459	9.39384	10519.8	4.10829	13.2651	496.574	0	0
10	42.3916	9.28441	10668.4	6.14933	27.7895	746.234	0	0
10	43.1487	9.61257	10283.2	5.53124	26.8926	686.945	0	0
10	26.4474	9.35211	10547.3	4.50714	6.85816	237.489	0	0
10	21.8469	9.12818	11036.8	2.57361	32.8593	463.782	0	0
10	37.2017	8.93139	11149.8	7.32707	17.4085	515.952	0	0
10	35.0097	9.16179	10707.4	5.80723	8.98532	394.367	0	0
10	11.8158	8.98069	10936.4	5.90414	6.41783	842.73	0	0
10	33.4586	9.44905	10601.7	6.92736	28.3822	779.044	0	0
10	31.4033	9.24986	10812.2	4.02464	22.7385	399.44	0	0
10	31.9057	9.44887	10501.3	6.59711	11.5392	396.136	0	0
10	13.5472	9.36133	10614.7	6.81282	3.27567	251.852	0	0
10	47.2878	9.09184	11089.9	7.5504	6.10213	93.2295	0	0
10	19.6091	9.47802	10439.1	4.51158	1.88991	71.2952	0	0
10	15.2804	9.31264	10550.8	3.82205	2.69707	159.18	0	0
10	16.9509	9.07311	10968.2	6.59281	10.6673	652.401	0	0
10	47.5268	8.88584	11245.3	3.07715	0.203708	1.3261	0	0
10	24.6844	9.00434	11003.1	4.53496	7.57152	240.608	0	0
10	17.2877	9.46226	10551.1	4.87656	1.92286	66.4362	0	0
10	33.9134	8.99618	11163.3	5.76312	37.7658	813.233	0	0
10	28.0893	9.38833	10520.8	3.99024	2.85807	71.6877	0	0
10	31.6086	8.86103	11136.4	5.60856	24.7919	954.828	0	0
10	49.3399	9.56555	10436	8.58695	10.9196	249.344	0	0
10	40.4291	9.12047	11038.5	5.37643	56.8283	916.108	0	0
10	17.7776	9.3209	10669.4	5.2109	15.5085	747.889	0	0
10	21.9253	9.05328	10983.2	6.23218	19.5124	918.129	0	0
10	10.852	9.18508	10928.5	6.64018	11.2823	880.986	0	0
10	47.1981	9.38034	10507.5	5.99394	10.7219	282.96	0	0
10	48.663	9.39632	10461.3	5.53486	11.6527	314.027	0	0
10	17.3335	9.44964	10425.8	5.55451	1.27184	77.9189	0	0
10	36.03	9.21884	10878.5	4.0293	54.557	818.371	0	0
10	10.1442	9.37273	10660.6	4.89097	4.35765	283.888	0	0
10	14.9294	9.10781	10818	7.13361	6.90755	736.877	0	0
10	13.0495	8.89042	11120.6	5.62646	6.64073	557.926	0	0
10	17.3087	8.8738	11117.9	3.33298	2.74663	102.215	0	0
10	31.2852	9.38606	10583.6	6.41377	7.83159	248.686	0	0
10	44.5254	9.03366	11096	3.08161	41.9594	381.696	0	0
10	42.6871	9.47488	10647.4	5.33731	27.7325	378.548	0	0
10	45.937	9.0103	10967.2	6.23246	30.9493	851.706	0	0
10	29.7005	9.69512	10257.8	7.2263	24.3222	968.668	0	0
10	40.7509	8.93758	11119.8	6.00141	16.6404	389.084	0	0
10	35.9455	9.49637	10394.8	8.91217	15.7093	799.058	0	0
10	39.0348	8.92076	11082.4	5.5107	12.7848	340.446	0	0
10	15.2261	8.89973	11223.6	2.73517	2.33979	52.3557	0	0
10	30.6272	9.60025	10459	7.17956	19.0235	543.582	0	0
10	14.7866	9.78412	10310.2	8.67604	13.4831	887.598	0	0
10	12.9883	9.32472	10527.8	4.13497	2.32854	183.451	0	0
10	41.5939	9.50672	10431.1	5.81354	23.1467	567.253	0	0
10	41.3992	9.39428	10520.2	4.18876	24.9154	504.736	0	0
10	18.8889	9.37597	10483.1	7.64283	1.00826	84.6087	0	0
10	40.33	9.49984	10465.7	5.83957	39.7068	962.195	0	0
10	10.0526	9.14357	10906.2	5.9411	10.8377	982.268	0	0
10	16.3629	9.56481	10460.3	6.28802	12.721	666.256	0	0
10	23.8001	9.59856	10496.6	5.75905	12.3269	329.633	0	0
10	40.6412	9.44722	10657	4.49854	62.7684	847.152	0	0
10	44.7763	9.55032	10469.2	5.44316	25.2103	415.218	0	0
10	19.1834	8.92972	11230.9	4.47639	0.358209	7.91276	0	0
10	18.1687	8.95585	11245.8	5.79378	17.7723	663.279	0	0
10	46.312	9.16949	10733.7	7.04587	26.9021	975.574	0	0
10	48.1564	9.01762	11185.3	4.916	79.1746	947.926	0	0
10	15.3621	9.35892	10727.9	8.00707	2.4021	135.585	0	0
10	26.3958	9.13616	10806.7	4.32183	11.1917	372.188	0	0
10	27.3162	9.08875	10833.5	5.48688	5.97788	260.623	0	0
10	37.3876	9.49683	10459.7	8.03782	12.9588	444.094	0	0
10	41.5702	9.3842	10621.9	4.43302	31.1154	502.267	0	0
10	34.629	9.12928	10985.5	3.31764	25.1091	305.96	0	0
10	32.2546	9.49849	10534.8	6.9115	32.7119	970.074	0	0
10	45.029	8.99984	11044.4	6.2246	18.0652	394.099	0	0
10	24.2955	8.74901	11246.1	4.50391	15.549	701.998	0	0
10	39.278	8.99513	10993.3	5.18226	7.04855	165.291	0	0
10	41.5245	9.75845	10283.3	5.39831	51.4301	870.606	0	0
1	10.0092	8.73784	8327.33	2.1792	0.128103	1.3261	0	0
10	49.9917	9.99789	11246.1	10.4107	118.789	998.041

## Sheet: Sheet3
Formation type	Thickness-h	mud density	depth	viscosity	mud loss rate	permeability
1	0.718443	0.32927	0.227744	0.152638	0.559355	969.649
1	0.778913	0.170757	0.247846	0.143012	0.176556	424.453
1	0.440047	0.782671	0.0392294	0.594202	0.107258	528.143
1	0.637758	0.547309	0.107495	0.36262	0.261728	958.694
1	0.695214	0.178882	0.262384	0.390611	0.0229747	68.9928
1	0.344382	0.116245	0.336842	0.369736	0.21171	781.52
1	0.916162	0.392568	0.193756	0.382197	0.000280595	2.15106
1	0.322382	0.0880007	0.32689	0.068782	0.317791	785.739
1	0.473463	0.514661	0.131044	0.27903	0.0485867	153.721
1	0.242725	0.633096	0.0768728	0.382671	0.139275	918.424
1	0.0909223	0.552355	0.151873	0.453476	0.0814108	577.209
1	0.647671	0.895786	0.0153141	0.47458	0.236389	680.017
1	0.236103	0.451276	0.18492	0.421897	0.0261588	120.396
1	0.770392	0.437151	0.196562	0.632019	0.123624	351.218
1	0.256322	0.520986	0.153879	0.755965	0.0855379	614.461
1	0.317982	0.7055	0.117969	0.564083	0.0326717	120.215
1	0.544724	0.667152	0.0921031	0.5335	0.172948	648.311
1	0.218541	0.0196471	0.317356	0.199064	0.0194505	106.798
1	0.365745	0.734968	0.0746525	0.832652	0.123953	764.505
1	0.191881	0.188028	0.306999	0.344963	0.0327993	139.874
1	0.861286	0.583696	0.109102	0.680635	0.138232	485.853
1	0.347634	0.292576	0.249329	0.0828098	0.0747271	150.997
1	0.242661	0.396892	0.216067	0.593983	0.0782031	443.402
1	0.683485	0.0686228	0.332435	0.182737	0.346476	705.047
1	0.270158	0.489707	0.191846	0.736561	0.0369375	198.054
1	0.769221	0.768119	0.0804438	0.575991	0.163627	397.792
1	0.790523	0.566104	0.109159	0.447696	0.296137	950.304
1	0.76896	1	0	0.707491	0.0665953	168.254
1	0.588053	0.310798	0.199715	0.509523	0.0351244	155.752
1	0.790078	0.144799	0.308325	0.121786	0.228554	319.524
1	0.850855	0.748087	0.100456	0.632368	0.248441	561.56
1	0.879168	0.649842	0.0426326	0.58224	0.190213	989.912
1	0.52768	0.319517	0.261081	0.354065	0.196997	480.523
1	0.574682	0.600628	0.138376	0.362352	0.335539	846.178
1	0.0832883	0.706064	0.0891206	0.789225	0.0588834	626.96
1	0.769135	0.64524	0.140397	0.298016	0.367469	582.446
1	0.862858	0.315768	0.267398	0.41462	0.268941	485.297
1	0.0317739	0.071523	0.322173	0.302327	0.06772	615.713
1	0.122907	0.124477	0.274364	0.0170193	0.0487933	206.494
1	0.281759	0.515108	0.168139	0.525294	0.11045	539.597
1	0.123755	0.888606	0.0397242	0.565992	0.0754792	491.357
1	0.564996	0.205543	0.268573	0.654662	0.137597	641.312
1	0.105525	0.480304	0.126395	0.574202	0.011622	143.041
1	0.931379	0.174903	0.31742	0.493044	0.350603	729.662
1	0.984599	0.550682	0.163253	0.324468	0.559257	859.939
1	0.467042	0.635725	0.0505921	0.556053	0.0864743	649.198
1	0.347801	0.0921248	0.278464	0.399136	0.0644111	447.027
1	0.898649	0.626281	0.154138	0.62873	0.064044	119.155
1	0.287744	0.684131	0.0774014	0.82782	0.0534032	415.523
1	0.177964	0.368213	0.160338	0.358822	0.039779	360.635
1	0.745642	0.224818	0.276036	0.431585	0.282181	737.267
1	0.133951	0.21999	0.314662	0.24416	0.0577445	213.602
1	0.441685	0.318771	0.271765	0.173494	0.00909135	14.2832
1	0.456027	0.453122	0.225364	0.388871	0.045595	102.669
1	0.298144	0.692738	0.0782687	0.714325	0.00763468	47.3513
1	0.0806667	0.599228	0.156266	0.257718	0.164602	778.241
1	0.338015	0.136449	0.335602	0.0224033	0.186022	294.973
1	0.603502	0.704382	0.0968288	0.794488	0.135725	527.102
1	0.692605	0.0890871	0.318041	0.465657	0.170062	557.67
1	0.607901	0.0670883	0.295327	0.30316	0.185493	742.254
1	0.890635	0.164775	0.321556	0.113359	0.706024	799.96
1	0.79847	0.214571	0.29389	0.522011	0.367404	944.008
1	0.117313	0.551324	0.115139	0.661784	0.0559831	641.718
1	0.740126	0.946838	0.0066034	1	0.0634693	235.827
1	0.366366	0.596883	0.13428	0.734419	0.0717404	370.199
1	0.205887	0.294478	0.268676	0.313409	0.0241858	87.6665
1	0.228823	0.180222	0.287119	0.540399	0.0970931	642.941
1	0.293964	0.145195	0.307794	0.298955	0.0632532	238.373
1	0.112102	0.498345	0.132365	0.784219	0.0571401	785.428
1	0.694826	0.580223	0.114561	0.237391	0.334391	759.099
1	0.187312	0.532014	0.172084	0.684533	0.0423866	267.179
1	0.272827	0.451177	0.191969	0.423235	0.00971955	38.2346
1	0.0591982	0.706216	0.100536	0.394206	0.0484376	316.811
1	0.0921617	0.577769	0.114535	0.664827	0	8.82029
1	0.108635	0.0773859	0.293129	0.0818965	0.108585	632.766
1	0.168094	0.267843	0.23073	0.230547	0.0373707	197.249
1	0.893083	0.223471	0.275954	0.225049	0.429542	704.223
1	0.91397	0.326544	0.231758	0.186821	0.475029	707.715
2	0.988137	0.313764	0.276875	0.11824	0.11807	171.432
2	0.402334	0.532945	0.200173	0.30346	0.254758	983.835
2	0.160973	0.430355	0.292643	0.591164	0.123109	759.112
2	0.530631	0.349861	0.297941	0.297328	0.312093	833.423
2	0.4226	0.677151	0.158418	0.537852	0.0850054	360.606
2	0.124696	0.259451	0.304037	0.411304	0.002777	25.434
2	0.93591	0.612703	0.151102	0.683018	0.119344	458.886
2	0.743783	0.473855	0.254104	0.342232	0.0581061	106.92
2	0.823705	0.509501	0.184647	0.737522	0.0381842	176.01
2	0.702779	0.60704	0.227509	0.706926	0.0610559	154.59
2	0.809328	0.381992	0.232936	0.318878	0.230172	749.619
2	0.398825	0.184259	0.325324	0	0.183176	416.093
2	0.653755	0.730019	0.0972434	0.784788	0.146684	933.614
2	0.439997	0.304371	0.334478	0.0988406	0.155511	258.614
2	0.671265	0.427991	0.269252	0.351677	0.303556	716.213
2	0.317336	0.834226	0.120827	0.645726	0.162678	815.54
2	0.95108	0.654608	0.115863	0.665887	0.0954897	444.964
2	0.997209	0.584006	0.205546	0.499894	0.115316	225.171
2	0.0249148	0.565376	0.164163	0.403698	0.0324419	422.112
2	0.734321	0.766015	0.0848111	0.425434	0.152017	572.026
2	0.223637	0.468259	0.193511	0.325912	0.050289	374.564
2	0.72326	0.404322	0.281305	0.57186	0.124736	348.438
2	0.910738	0.787993	0.13424	0.545682	0.355372	801.559
2	0.575516	0.202339	0.32764	0.341299	0.149904	531.052
2	0.804571	0.367677	0.229298	0.138406	0.371845	987.104
2	0.989348	0.18932	0.406595	0.412138	0.0515815	67.9463
2	0.534141	0.665064	0.198369	0.373248	0.365535	886.359
2	0.18199	0.453595	0.201622	0.753323	0.0029066	42.8199
2	0.410578	0.720619	0.180996	0.882896	0.201912	985.349
2	0.336616	0.2309	0.311579	0.459396	0.107093	663.382
2	0.411543	0.591066	0.212897	0.55849	0.153206	603.638
2	0.511813	0.946543	0.0715272	0.565932	0.0269269	83.5927
2	0.34637	0.376414	0.271178	0.29619	0.224461	887.544
2	0.308819	0.693323	0.175123	0.236613	0.250758	727.104
2	0.922505	0.245225	0.283252	0.45922	0.192847	771.954
2	0.224144	0.483342	0.249228	0.586554	0.0470642	270.055
2	0.17697	0.902614	0.0926589	0.469346	0.149864	830.643
2	0.0989076	0.715531	0.105879	0.391222	0.0492452	490.764
2	0.557308	0.158221	0.351502	0.254569	0.25068	773.495
2	0.510145	0.176919	0.378036	0.311504	0.329536	907.364
2	0.501272	0.852733	0.134758	0.613719	0.141161	432.721
2	0.137376	0.929797	0.098478	0.832072	0.0510437	391.005
2	0.343207	0.554044	0.162515	0.571692	0.113583	937.027
2	0.398226	0.39879	0.302344	0.418371	0.232519	750.822
2	0.549318	0.375462	0.289264	0.593035	0.0923465	331.424
2	0.49233	0.43721	0.30053	0.639771	0.208303	695.743
2	0.954362	0.556595	0.185789	0.410642	0.0157639	32.9226
2	0.711209	0.615038	0.186549	0.278452	0.30175	625.573
2	0.451307	0.818201	0.119484	0.482191	0.0737609	241.905
2	0.137592	0.438376	0.211295	0.342665	0.0915151	837.723
2	0.503771	0.433734	0.291832	0.374485	0.198702	490.594
2	0.0420852	0.517072	0.184259	0.532647	0.065146	973.958
2	0.360949	0.159266	0.406225	0.0204015	0.409848	621.278
2	0.33158	0.12379	0.371141	0.571729	0.0259427	153.234
2	0.930217	0.218427	0.295522	0.4571	0.105824	400.02
2	0.544914	0.205787	0.394051	0.274645	0.340508	687.223
2	0.195331	0.83934	0.112078	0.759907	0.0968922	721.166
2	0.922918	0.439364	0.226557	0.733951	0.198827	801.372
2	0.839106	0.500503	0.220716	0.319156	0.205419	434.261
2	0.503878	0.126801	0.365294	0.303138	0.181374	647.81
2	0.788228	0.210752	0.367083	0.0526008	0.706294	781.296
2	0.30072	0.406435	0.314623	0.583649	0.218383	940.41
2	0.597558	0.611507	0.224675	0.680819	0.280819	885.017
2	0.0256376	0.512534	0.234252	0.36856	0.0565057	447.531
2	0.829666	0.50239	0.209591	0.67458	0.223459	850.085
2	0.668526	0.160789	0.388137	0.246024	0.114514	207.776
2	0.933904	0.670226	0.153551	0.470493	0.327309	811.95
2	0.988177	0.393091	0.257023	0.249838	0.465346	865.148
2	0.882994	0.554722	0.207643	0.25363	0.517188	914.712
2	0.45036	0.783648	0.151552	0.901544	0.0476499	206.672
2	0.67329	0.288256	0.273271	0.22419	0.212354	665.28
2	0.283278	0.450823	0.279195	0.442236	0.217462	897.199
2	0.834504	0.336869	0.301117	0.357911	0.289304	610.63
2	0.884562	0.479422	0.181636	0.447892	0.171735	721.856
2	0.116857	0.212767	0.328462	0.265304	0.118486	815.682
2	0.546562	0.349415	0.276418	0.406147	0.156788	562.92
2	0.951101	0.713663	0.127813	0.411074	0.29875	723.349
2	0.0840528	0.255583	0.309448	0.0695212	0.0366463	164.898
2	0.0951834	0.798859	0.118409	0.93762	0.0131573	147.515
2	0.997056	0.325788	0.299527	0.360655	0.288379	554.542
3	0.0708371	0.293434	0.337061	0.594616	0.0521503	888.739
3	0.613513	0.912544	0.167493	0.519956	0.305826	819.641
3	0.898028	0.543268	0.276547	0.707072	0.185796	594.362
3	0.201933	0.824282	0.155521	0.708327	0.0525699	454.893
3	0.720249	0.500887	0.295773	0.269886	0.168103	347.895
3	0.694877	0.726026	0.235921	0.518184	0.176691	427.456
3	0.386328	0.453388	0.339085	0.536942	0.189114	776.555
3	0.784345	0.268642	0.352908	0.432669	0.177438	706.572
3	0.0501309	0.162119	0.481143	0.581821	0.0285127	229.688
3	0.669105	0.438379	0.29066	0.207317	0.187852	501.211
3	0.599617	0.0777505	0.434255	0.00378081	0.0311026	56.9762
3	0.832355	0.758799	0.190531	0.316101	0.298154	618.39
3	0.107833	0.409906	0.294856	0.111392	0.084812	517.997
3	0.84885	0.575819	0.313438	0.427776	0.518313	917.821
3	0.50784	0.194661	0.458079	0.430824	0.202061	586.609
3	0.170892	0.42624	0.335536	0.707042	0.111638	939.558
3	0.451913	0.502509	0.296735	0.617046	0.175868	840.697
3	0.239164	0.467303	0.347136	0.239833	0.186685	579.923
3	0.300085	0.456596	0.348215	0.415209	0.110255	402.387
3	0.140086	0.293618	0.339386	0.261735	0.0325952	261.13
3	0.424814	0.618462	0.244479	0.355943	0.0367046	120.207
3	0.0738909	0.115209	0.410897	0.0371579	0.0602274	394.883
3	0.142315	0.0958864	0.439001	0.301205	0.0352937	269.076
3	0.939561	0.349144	0.357677	0.454058	0.100097	222.184
3	0.068156	0.0142508	0.477559	0.517482	0.0331602	437.327
3	0.961749	0.473359	0.253513	0.587625	0.160847	763.414
3	0.552321	0.305584	0.408378	0.271266	0.109499	219.109
3	0.856521	0.493303	0.277977	0.695757	0.105907	403.434
3	0.591623	0.492238	0.334932	0.787336	0.0958269	333.571
3	0.532429	0.24479	0.371203	0.193899	0.219847	717.497
3	0.403803	0.381095	0.29713	0.320621	0.0958349	549.566
3	0.243021	0.934829	0.165934	0.891741	0.0265139	155.159
3	0.175658	0	0.486093	0.110867	0.0761298	361.371
3	0.625298	0.270379	0.388027	0.346831	0.189627	544.062
3	0.762511	0.631481	0.265335	0.31685	0.311309	577.056
3	0.347182	0.133225	0.418608	0.41486	0.0160197	93.1477
3	0.694477	0.355178	0.304136	0.233859	0.0749478	257.785
3	0.90661	0.470753	0.256461	0.631718	0.0807521	393.685
3	0.0567267	0.624066	0.251252	0.673687	0.0415951	451.324
3	0.727002	0.176108	0.44672	0.012146	0.354485	374.848
3	0.284718	0.319033	0.422853	0.230227	0.22659	595.974
3	0.933076	0.129088	0.434444	0.256666	0.186091	391.668
3	0.130941	0.441398	0.275924	0.150955	0.0653061	436.041
3	0.278767	0.766857	0.158505	0.689515	0.0825807	747.617
3	0.172449	0.685997	0.192346	0.822348	0.00769048	91.3467
3	0.725269	0.727292	0.208772	0.488419	0.0879351	230.886
3	0.0898071	0.118775	0.465739	0.425197	0.0422733	321.941
3	0.529361	0.781064	0.216172	0.518151	0.275128	830.982
3	0.752327	0.1775	0.394038	0.290851	0.0374593	110.862
3	0.710489	0.688276	0.19516	0.830537	0.0622544	312.86
3	0.255251	0.603897	0.286171	0.871536	0.0150877	89.6658
3	0.584667	0.290783	0.421069	0.361638	0.131291	286.108
3	0.826705	0.237631	0.377517	0.120006	0.350054	677.871
3	0.57101	0.345037	0.323392	0.654155	0.0299463	170.767
3	0.0327232	0.487589	0.331857	0.378859	0.00841756	54.8629
3	0.364216	0.814793	0.187924	0.519921	0.128816	533.35
3	0.975033	0.404296	0.344701	0.350397	0.0485976	76.9674
3	0.758868	0.602654	0.218873	0.295634	0.322734	996.216
3	0.802382	0.506428	0.315761	0.700328	0.149661	425.227
3	0.0730444	0.312644	0.420117	0.32744	0.110901	591.991
3	0.0389705	0.564067	0.295044	0.323856	0.140706	947.325
3	0.517842	0.932318	0.156771	0.834122	0.23303	995.243
3	0.935158	0.30352	0.350729	0.508557	0.149183	480.485
3	0.756731	0.594125	0.303183	0.870213	0.31817	996.481
3	0.0512397	0.495827	0.304588	0.731829	0.026514	305.349
3	0.431939	0.134221	0.48079	0.522896	0.145286	543.667
3	0.478453	0.549608	0.259774	0.332063	0.0749709	257.835
3	0.198078	0.723185	0.184888	0.593299	0.0238909	196.072
3	0.179079	0.713078	0.197171	0.683336	0.102408	969.925
3	0.877335	0.701694	0.207624	0.852267	0.200973	785.852
3	0.334245	0.717827	0.245966	0.494609	0.160086	597.647
3	0.95429	0.312981	0.379913	0.171105	0.391515	543.813
3	0.0927986	0.670963	0.173004	0.720263	0.0242597	464.489
3	0.0301674	0.154217	0.4429	0.000611766	0.0543651	209.47
3	0.354041	0.385193	0.336934	0.20571	0.234237	781.446
3	0.090909	0.667634	0.198239	0.749475	0.040353	595.037
3	0.488883	0.412542	0.302593	0.623093	0.0389867	221.31
3	0.461203	0.290012	0.431147	0.505829	0.207278	640.324
3	0.433258	0.177713	0.425184	0.393621	0.208708	885.243
4	0.327854	0.967013	0.224088	0.506664	0.218949	803.965
4	0.0234117	0.279815	0.420583	0.605229	0.0324441	608.433
4	0.368934	0.803296	0.232578	0.401719	0.0504403	209.346
4	0.857041	0.886808	0.224771	0.581763	0.0209143	44.3905
4	0.685349	0.798224	0.251838	0.413132	0.344886	910.455
4	0.346181	0.615777	0.279583	0.600129	0.053966	419.625
4	0.805234	0.551676	0.389707	0.648318	0.0334508	68.2227
4	0.831263	0.527334	0.348414	0.735761	0.0474046	157.502
4	0.895585	0.752899	0.267275	0.275492	0.337001	583.519
4	0.407679	0.242284	0.507137	0.135407	0.0219684	37.382
4	0.254361	0.348705	0.420955	0.332461	0.0662486	325.154
4	0.166733	0.212899	0.449456	0.53558	0.0172771	189.092
4	0.740459	0.790703	0.276508	0.522672	0.287404	693.818
4	0.523028	0.777719	0.282566	0.691212	0.0928979	326.299
4	0.680634	0.345181	0.428426	0.381604	0.0886655	234.653
4	0.755321	0.402509	0.379092	0.137767	0.457531	981.455
4	0.602013	0.91913	0.24173	0.694739	0.278298	858.169
4	0.540884	0.244456	0.448558	0.0922062	0.0924332	208.731
4	0.748606	0.672541	0.275015	0.559266	0.148863	544.299
4	0.892994	0.337921	0.441406	0.450396	0.158927	357.504
4	0.745971	0.166193	0.551567	0.246205	0.0884853	126.536
4	0.781486	0.825468	0.254481	0.526255	0.156247	368.286
4	0.224935	0.739724	0.242414	0.31195	0.0616801	351.014
4	0.162739	0.365799	0.388123	0.74238	0.0628196	839.406
4	0.0468672	0.29277	0.445865	0.174807	0.0346362	214.661
4	0.683257	0.78894	0.238012	0.303508	0.369942	963.114
4	0.801196	0.763331	0.29868	0.823157	0.0881266	233.982
4	0.792698	0.235463	0.453156	0.371463	0.109762	330.041
4	0.290359	0.623776	0.349566	0.893824	0.067213	403.554
4	0.827341	0.365112	0.397173	0.349509	0.236295	676.862
4	0.800643	0.801144	0.272017	0.554011	0.0511436	106.069
4	0.572259	0.711577	0.300523	0.532413	0.225139	701.825
4	0.956533	0.356801	0.465504	0.482527	0.313483	573.971
4	0.96366	0.461526	0.38148	0.172879	0.0687909	86.9027
4	0.884546	0.245929	0.509318	0.460181	0.225931	439.99
4	0.445621	0.222667	0.45608	0.358278	0.174305	845
4	0.798605	0.164634	0.479026	0.454935	0.254879	988.488
4	0.973901	0.772598	0.265503	0.548471	0.415818	973.306
4	0.985438	0.727861	0.313385	0.578205	0.296175	560.477
4	0.887795	0.8227	0.220252	0.57052	0.0695839	199.737
4	0.901512	0.186893	0.523032	0.0438878	1	996.382
4	0.567162	0.634063	0.333197	0.59761	0.280245	962.965
4	0.962185	0.484814	0.321617	0.542283	0.12694	541.204
4	0.890196	0.0924438	0.521143	0.204055	0.161486	331.202
4	0.652052	0.225114	0.463628	0.585023	0.0170169	67.1601
4	0.756015	0.221108	0.52115	0.597532	0.229228	604.296
4	0.0504375	0.504716	0.344267	0.315584	0.0525085	467.202
4	0.60319	0.0872997	0.548047	0.300899	0.220193	600.879
4	0.107862	0.47268	0.371356	0.642684	0.0457821	460.876
4	0.872387	0.34566	0.402704	0.659133	0.014775	53.1922
4	0.451842	0.527846	0.30634	0.540457	0.0484449	334.428
4	0.42715	0.403333	0.433982	0.764496	0.0388954	169.69
4	0.829188	0.573324	0.337311	0.712591	0.188281	627.591
4	0.877728	0.154947	0.498543	0.616134	0.00456802	15.3621
4	0.581117	0.778335	0.263953	0.308322	0.265145	638.151
4	0.528923	0.408537	0.374049	0.517896	0.133738	695.351
4	0.444506	0.438299	0.344526	0.619961	0.011906	86.3978
4	0.345228	0.821387	0.233395	0.406395	0.21332	947.817
4	0.775137	0.355367	0.45893	0.167073	0.658175	915.188
4	0.784968	0.242919	0.450197	0.522931	0.0747769	271.832
4	0.570702	0.550276	0.320651	0.706168	0.104132	572.83
4	0.44618	0.529408	0.328791	0.711075	0.0718514	466.662
4	0.747294	0.212334	0.515017	0.154497	0.19059	261.512
4	0.145565	0.597896	0.278444	0.632123	0.0422451	586.044
4	0.492624	0.569467	0.375678	0.335779	0.274895	655.883
4	0.0362103	0.453588	0.435119	0.389941	0.0531202	327.245
4	0.915936	0.725692	0.252695	0.589701	0.0459973	136.478
4	0.583158	0.35213	0.379324	0.0949526	0.236214	699.254
4	0.339904	0.446663	0.360957	0.781903	0.0961916	847.711
4	0.0537702	0.566623	0.355086	0.248733	0.00381531	21.618
4	0.61789	0.0708441	0.513586	0.487997	0.014944	71.2135
4	0.237742	0.635614	0.266101	0.657113	0.0231406	244.648
4	0.650585	0.530149	0.333451	0.304737	0.178662	517.271
4	0.0195422	0.271868	0.517747	0.338436	0.149562	965.292
4	0.290082	0.402601	0.413616	0.270319	0.199659	755.537
4	0.898539	0.77931	0.238704	0.468257	0.268714	729.444
4	0.954943	0.730505	0.242351	0.350793	0.11138	268.748
4	0.591612	0.71873	0.286652	0.583641	0.0634464	204.299
4	0.796073	0.177643	0.521653	0.300394	0.127651	234.374
4	0.920963	0.510733	0.336622	0.753156	0.124279	499.228
4	0.974388	0.197717	0.458306	0.285014	0.0801943	198.279
5	0.311381	0.268831	0.496103	0.271634	0.118179	694.843
5	0.105376	0.134993	0.580683	0.0355433	0.139572	594.828
5	0.550821	0.647044	0.323894	0.293058	0.188408	871.902
5	0.800588	0.356023	0.460936	0.395177	0.251923	918.88
5	0.575205	0.385784	0.455728	0.732319	0.0997238	607.218
5	0.694947	0.175986	0.533536	0.522874	0.0787981	412.422
5	0.0831213	0.593035	0.380509	0.518325	0.0499448	512.106
5	0.817038	0.599127	0.35258	0.678764	0.0411657	190.471
5	0.896117	0.530902	0.426089	0.628417	0.182299	516.375
5	0.382805	0.366823	0.52012	0.643875	0.0210939	85.6492
5	0.828347	0.648277	0.332404	0.2547	0.0686664	177.519
5	0.733864	0.792837	0.298221	0.577544	0.122255	438.172
5	0.156646	0.705728	0.327396	0.451863	0.0412567	327.034
5	0.408817	0.644774	0.335338	0.302404	0.143528	709.011
5	0.0301712	0.272956	0.560369	0.477713	0.0844417	754.201
5	0.850821	0.471707	0.490132	0.38877	0.327502	559.565
5	0.255843	0.247824	0.546837	0.299742	0.200032	930.169
5	0.402275	0.587984	0.433709	0.484574	0.0581348	182.84
5	0.218859	0.610645	0.379884	0.23633	0.117059	523.232
5	0.679947	0.298687	0.565398	0.448727	0.0670866	137.652
5	0.162165	0.711692	0.371838	0.593586	0.000331517	6.65307
5	0.585773	0.518748	0.450809	0.299598	0.0856236	175.155
5	0.758296	0.106012	0.570985	0.40993	0.209668	888.031
5	0.777103	0.50616	0.424446	0.694885	0.134212	502.903
5	0.523591	0.39682	0.503119	0.436795	0.104817	299.815
5	0.843088	0.79402	0.354485	0.369346	0.534109	899.799
5	0.087276	0.268863	0.488567	0.273566	0.0250995	261.727
5	0.926344	0.682915	0.339395	0.519216	0.10533	299.499
5	0.507791	0.562491	0.395511	0.606252	0.171573	857.656
5	0.473595	0.177914	0.537991	0.287065	0.197385	950.706
5	0.877788	0.61552	0.378211	0.487658	0.175691	470.101
5	0.466486	0.234864	0.555245	0.155867	0.212269	499.104
5	0.888549	0.69063	0.390014	0.774413	0.0953243	234.168
5	0.139519	0.665654	0.412949	0.825928	0.053929	394.9
5	0.0138681	0.395425	0.453158	0.563018	0.0389889	623.88
5	0.588393	0.324453	0.486897	0.0927692	0.20035	434.435
5	0.958164	0.630318	0.330228	0.448618	0.028393	96.4465
5	0.815047	0.22862	0.601187	0.25512	0.107451	141.499
5	0.585207	0.42262	0.485386	0.20188	0.336837	668.682
5	0.241662	0.215707	0.604957	0.680088	0.115538	651.459
5	0.83554	0.36639	0.446836	0.712179	0.146964	836.713
5	0.806589	0.744163	0.360053	0.346723	0.332628	602.399
5	0.653512	0.747366	0.377422	0.678879	0.176305	490.655
5	0.255991	0.674111	0.354296	0.282224	0.193727	887.564
5	0.02741	0.551514	0.454298	0.313126	0.143638	900.156
5	0.706186	0.527019	0.374219	0.804939	0.115687	832.36
5	0.638293	0.593831	0.364501	0.700871	0.065143	344.006
5	0.582456	0.000657769	0.625632	0.258423	0.112621	422.006
5	0.339675	0.285252	0.497071	0.533417	0.04116	288.35
5	0.666388	0.183603	0.573825	0.135904	0.242924	444.066
5	0.268897	0.71296	0.389077	0.660353	0.114367	560.678
5	0.775443	0.218737	0.61343	0.157218	0.511652	608.727
5	0.772314	0.417942	0.491017	0.406136	0.219181	476.354
5	0.382875	0.307024	0.519646	0.674415	0.00572133	30.6678
5	0.846444	0.686233	0.35076	0.892669	0.10262	409.063
5	0.925612	0.830343	0.301948	0.815071	0.223356	740.022
5	0.646398	0.76022	0.321439	0.345696	0.144121	380.573
5	0.471544	0.454764	0.408414	0.749857	0.0634857	543.992
5	0.437734	0.638153	0.425295	0.443157	0.104991	281.23
5	0.545013	0.783848	0.348348	0.435885	0.306469	828.804
5	0.875095	0.843884	0.325589	0.524773	0.0661617	122
5	0.474192	0.365967	0.492101	0.464944	0.204354	836.027
5	0.132112	0.287463	0.542968	0.651262	0.100818	871.475
5	0.457724	0.32606	0.496401	0.375575	0.174279	723.21
5	0.778471	0.2958	0.503887	0.61605	0.0198388	70.3676
5	0.708989	0.211764	0.611512	0.301359	0.425396	744.221
5	0.828228	0.204927	0.556214	0.385419	0.193682	508.435
5	0.0681697	0.269014	0.493455	0.153474	0.0108389	85.9707
5	0.899103	0.400792	0.438879	0.685995	0.0785453	354.639
5	0.0417082	0.523461	0.38015	0.455752	0.00964532	143.34
5	0.699322	0.76943	0.333131	0.687819	0.167291	572.357
5	0.467491	0.5007	0.389155	0.351907	0.0287821	142.336
5	0.652476	0.492836	0.460909	0.47867	0.199777	532.049
5	0.936155	0.157461	0.551492	0.390252	0.125216	390.282
5	0.970339	0.56502	0.433743	0.460176	0.123705	216.17
5	0.49563	0.346896	0.530411	0.127642	0.370836	652.368
5	0.389527	0.079289	0.596395	0.474799	0.123427	776.305
5	1	0.362393	0.447249	0.722475	0.169933	865.255
5	0.873664	0.895614	0.31773	0.73716	0.0348661	71.2215
5	0.337762	0.229971	0.505706	0.601934	0.073079	721.723
6	0.473864	0.737704	0.381775	0.915802	0.0685758	497.537
6	0.992794	0.208076	0.634494	0.123913	0.346297	456.844
6	0.726725	0.517358	0.532169	0.561837	0.211752	530.746
6	0.587847	0.465762	0.473434	0.570036	0.0250248	143.763
6	0.406227	0.177318	0.663834	0.185952	0.24047	630.908
6	0.418115	0.478569	0.479077	0.221949	0.12107	489.486
6	0.952312	0.319217	0.538334	0.646675	0.195739	976.854
6	0.834405	0.107756	0.706777	0.178027	0.54538	814.591
6	0.680419	0.275674	0.624197	0.367401	0.164418	379.823
6	0.849824	0.369726	0.584846	0.766624	0.0979156	284.444
6	0.250185	0.35913	0.52553	0.57584	0.0789979	812.347
6	0.141494	0.381731	0.543605	0.522329	0.0498312	438.894
6	0.905497	0.403145	0.513656	0.674401	0.146744	641.194
6	0.685757	0.428347	0.512505	0.318891	0.154032	467.219
6	0.910971	0.834856	0.39035	0.446979	0.456905	886.22
6	0.627049	0.38818	0.574202	0.545448	0.286302	914.182
6	0.600377	0.207702	0.689181	0.400819	0.0439875	85.9971
6	0.380079	0.668492	0.404529	0.722178	0.104421	813.833
6	0.248798	0.170789	0.690461	0.421302	0.0614929	253.854
6	0.746781	0.231684	0.618394	0.547415	0.272984	978.256
6	0.461092	0.221005	0.643344	0.384476	0.030665	91.9617
6	0.31469	0.65901	0.436659	0.362307	0.167753	727.741
6	0.0522774	0.823352	0.383429	0.342254	0.115062	802.172
6	0.509946	0.0896855	0.680996	0.528387	0.128749	615.904
6	0.370417	0.560541	0.530295	0.856632	0.130536	623.391
6	0.397949	0.518087	0.451386	0.41496	0.105729	697.569
6	0.379541	0.713416	0.461486	0.584831	0.0914588	320.068
6	0.73465	0.0651189	0.666256	0.553389	0.126213	638.306
6	0.0221923	0.65086	0.401428	0.536742	0.00302979	54.8315
6	0.494442	0.368197	0.608678	0.272325	0.0374509	68.7855
6	0.475857	0.811385	0.386104	0.747082	0.0818163	369.311
6	0.20504	0.609744	0.407352	0.646194	0.034268	440.134
6	0.519914	0.473342	0.555789	0.498491	0.0219129	54.8243
6	0.680462	0.302719	0.551192	0.0913769	0.157876	372.379
6	0.037787	0.831777	0.386362	0.69267	0.0880164	955.244
6	0.259848	0.43961	0.585332	0.65752	0.154453	759.974
6	0.597076	0.310735	0.618062	0.15491	0.26626	431.595
6	0.640124	0.536282	0.484092	0.732582	0.033132	133.039
6	0.402309	0.290159	0.624676	0.563923	0.207634	885.231
6	0.277329	0.35678	0.557845	0.32145	0.000940517	7.1078
6	0.242392	0.439009	0.571449	0.439133	0.215179	937.684
6	0.489603	0.313817	0.644614	0.666149	0.0847804	270.812
6	0.331872	0.226241	0.649561	0.617934	0.143104	749.747
6	0.251293	0.839279	0.400701	0.654342	0.112575	579.572
6	0.311661	0.224631	0.662337	0.27678	0.0207587	56.3138
6	0.885679	0.355703	0.608847	0.266492	0.0193214	22.2395
6	0.729125	0.735942	0.373039	0.688759	0.0445317	203.616
6	0.967896	0.0107487	0.706928	0.326947	0.33743	896.97
6	0.118129	0.533733	0.500498	0.570457	0.00519704	40.023
6	0.689004	0.238295	0.668734	0.299482	0.515148	947.02
6	0.560348	0.613651	0.43409	0.701976	0.111934	613.727
6	0.351021	0.869416	0.367354	0.496875	0.0152277	55.2974
6	0.913045	0.754558	0.430057	0.443548	0.270803	482.657
6	0.0539814	0.504735	0.532447	0.144909	0.139075	609.961
6	0.500929	0.450581	0.493193	0.483591	0.0643802	332.997
6	0.153355	0.617521	0.416115	0.470694	0.0357599	357.787
6	0.00578244	0.459945	0.523272	0.674017	0.0555994	802.912
6	0.668148	0.803673	0.378678	0.669893	0.0525189	179.828
6	0.984733	0.0380257	0.695679	0.282735	0.374259	886.924
6	0.473687	0.291201	0.575151	0.30732	0.233594	952.197
6	0.824777	0.73478	0.39033	0.735313	0.117817	453.999
6	0.9471	0.464035	0.552624	0.699124	0.211898	511.1
6	0.738469	0.385788	0.56025	0.272582	0.451593	977.439
6	0.110688	0.277778	0.590334	0.565623	0.0368425	376.21
6	0.521119	0.437872	0.493257	0.382033	0.157025	775.31
6	0.574637	0.491963	0.477154	0.767477	0.13205	864.938
6	0.298184	0.523555	0.535753	0.358695	0.151108	497.52
6	0.57427	0.471772	0.466768	0.492477	0.0693729	413.804
6	0.0647289	0.158177	0.637821	0.515678	0.0293073	359.58
6	0.0533675	0.252722	0.650911	0.632705	0.0418567	376.052
6	0.329693	0.184625	0.68357	0.636325	0.0454571	205.236
6	0.28634	0.358124	0.532097	0.506255	0.084671	688.129
6	0.732194	0.222341	0.625491	0.393538	0.261296	750.848
6	0.842526	0.733228	0.435551	0.607354	0.275405	663.933
6	0.68765	0.750772	0.423319	0.736902	0.291477	987.852
6	0.752973	0.204996	0.684237	0.66483	0.188025	497.722
6	0.546986	0.510016	0.459435	0.534201	0.0708951	403.97
6	0.566638	0.797062	0.384107	0.877226	0.161619	812.319
6	0.788938	0.377142	0.597058	0.742824	0.168569	474.031
6	0.0726316	0.840855	0.391539	0.51469	0.101846	752.224
6	0.538255	0.862676	0.381409	0.372505	0.191023	464.295
7	0.234798	0.622607	0.495994	0.847062	0.0375577	399.896
7	0.70403	0.519424	0.586499	0.41033	0.383723	933.303
7	0.363157	0.373925	0.620745	0.3835	0.0898796	408.619
7	0.20629	0.433776	0.614395	0.30131	0.0764183	339.604
7	0.878482	0.122839	0.752356	0.333478	0.0330053	61.9502
7	0.768164	0.416463	0.623974	0.651571	0.0783534	234.09
7	0.353803	0.713129	0.454876	0.504739	0.0574835	348.186
7	0.361224	0.623366	0.54109	0.253437	0.257366	742.629
7	0.90166	0.303699	0.679196	0.176722	0.235853	319.345
7	0.817815	0.214153	0.752506	0.278255	0.624059	982.176
7	0.317714	0.623831	0.524521	0.803642	0.13974	985.448
7	0.445753	0.705314	0.486674	0.672242	0.103025	509.787
7	0.531245	0.358325	0.595693	0.287637	0.209627	956.896
7	0.684933	0.326146	0.669472	0.673314	0.0644003	209.258
7	0.102222	0.105873	0.728963	0.134428	0.143399	960.117
7	0.454393	0.721389	0.510479	0.739332	0.158288	669.896
7	0.708668	0.288509	0.676709	0.587103	0.275226	959.059
7	0.234174	0.538827	0.570404	0.31459	0.11078	465.699
7	0.284353	0.653399	0.497204	0.852996	0.0849516	736.733
7	0.0520031	0.353005	0.671505	0.441958	0.0762012	572.186
7	0.939455	0.237638	0.705487	0.164173	0.35201	483.305
7	0.819637	0.654247	0.474545	0.666357	0.169498	772.478
7	0.990585	0.402087	0.61335	0.537125	0.0155165	34.6918
7	0.660213	0.597382	0.537275	0.51779	0.0196504	53.3052
7	0.21364	0.122782	0.745691	0.254245	0.130183	646.659
7	0.24116	0.369013	0.639644	0.212561	0.164098	623.924
7	0.861155	0.662726	0.514161	0.81361	0.0903332	284.939
7	0.384753	0.220356	0.742229	0.161332	0.0830524	163.643
7	0.847899	0.770658	0.46402	0.726932	0.183847	583.781
7	0.809501	0.257204	0.689253	0.224661	0.327201	609.808
7	0.22721	0.181536	0.692677	0.138892	0.0116382	49.6023
7	0.823834	0.651157	0.538615	0.762058	0.27779	811.615
7	0.203655	0.444431	0.558314	0.314162	0.1248	994.343
7	0.339606	0.771732	0.455482	0.548552	0.0402764	198.862
7	0.606572	0.674228	0.487026	0.816432	0.136085	715.643
7	0.285486	0.348881	0.608359	0.458782	0.103443	797.816
7	0.383277	0.20069	0.76209	0.084304	0.430626	729.683
7	0.4217	0.72002	0.524181	0.936214	0.0881058	412.314
7	0.0960378	0.478099	0.585847	0.774246	0.0343665	385.582
7	0.400828	0.493885	0.553275	0.755613	0.128853	995.99
7	0.299075	0.599677	0.478427	0.500991	0.0564665	532.127
7	0.950767	0.0897507	0.75223	0.370067	0.18638	461.648
7	0.0728952	0.279719	0.657226	0.475346	0.0530985	581.565
7	0.347837	0.318306	0.710633	0.548238	0.248606	962.746
7	0.919094	0.655274	0.526432	0.521616	0.274188	603.537
7	0.0365447	0.301143	0.685646	0.428439	0.056942	473.123
7	0.297408	0.791174	0.486198	0.459262	0.169096	651.474
7	0.888041	0.621317	0.569093	0.303467	0.195086	257.528
7	0.65575	0.0523228	0.767466	0.124847	0.250332	547.453
7	0.633502	0.550569	0.521838	0.759258	0.163115	987.098
7	0.158752	0.15216	0.741383	0.522722	0.104784	811.921
7	0.0970929	0.00519404	0.767606	0.504292	0.0616335	909.439
7	0.458861	0.158914	0.722766	0.212992	0.187979	583.295
7	0.225913	0.0970836	0.752588	0.258654	0.0726057	362.007
7	0.904779	0.256315	0.67912	0.440881	0.272363	724.596
7	0.924723	0.161607	0.737279	0.13157	0.0683465	82.2528
7	0.196132	0.303657	0.673431	0.287942	0.0283899	122.354
7	0.839316	0.512982	0.560962	0.305368	0.305656	681.236
7	0.675256	0.294719	0.656376	0.15605	0.287124	602.023
7	0.492652	0.300418	0.700092	0.563162	0.106447	355.623
7	0.846368	0.671992	0.48612	0.544995	0.12166	371.187
7	0.695381	0.537974	0.563125	0.506017	0.309279	961.917
7	0.863913	0.173366	0.697797	0.508137	0.0502167	170.839
7	0.983141	0.620829	0.48716	0.75777	0.161784	710.639
7	0.570619	0.363156	0.605231	0.487039	0.115445	563.879
7	0.493879	0.448261	0.567719	0.191389	0.163678	536.117
7	0.533002	0.350151	0.657221	0.147113	0.175701	327.774
7	0.640609	0.649731	0.526129	0.77932	0.170546	659.774
7	0.151704	0.265133	0.722513	0.218599	0.104527	381.664
7	0.806415	0.230454	0.759387	0.320312	0.157348	223.188
7	0.400237	0.492808	0.571016	0.819131	0.0183769	112.923
7	0.354005	0.160551	0.71668	0.0423036	0.110853	267.242
7	0.243516	0.74776	0.46803	0.908216	0.0972174	869.727
7	0.118796	0.738939	0.478486	0.549056	0.114551	927.533
7	0.0705635	0.180295	0.745421	0.459627	0.115095	925.772
7	0.0847108	0.177287	0.70357	0.420539	0.0220076	215.479
7	0.547296	0.828963	0.443594	0.730317	0.131084	554.483
7	0.909355	0.736165	0.453296	0.558201	0.181106	571.837
7	0.720347	0.0714589	0.753259	0.102682	0.33269	679.778
8	0.559371	0.605687	0.589727	0.622061	0.106327	465.628
8	0.16086	0.334349	0.726311	0.411795	0.0689851	433.377
8	0.777256	0.454279	0.69013	0.560094	0.152481	384.944
8	0.51725	0.632087	0.555728	0.295796	0.232553	904.069
8	0.0217083	0.121154	0.798239	0.0911839	0.108114	809.281
8	0.213626	0.481345	0.683204	0.781977	0.0448339	299.105
8	0.436712	0.67412	0.572654	0.361034	0.170567	573.255
8	0.00189179	0.665081	0.597498	0.359508	0.116921	952.107
8	0.151176	0.586265	0.638075	0.635718	0.0740457	497.721
8	0.729411	0.22755	0.793032	0.433592	0.338036	860.846
8	0.906218	0.442815	0.655977	0.41218	0.0340058	78.3428
8	0.53078	0.223806	0.803981	0.430945	0.0831227	228.31
8	0.229176	0.107961	0.803647	0.0685445	0.0493217	183.228
8	0.0156842	0.662541	0.522189	0.439774	0.0529519	958.514
8	0.862486	0.467283	0.628533	0.693727	0.196022	897.405
8	0.107751	0.165792	0.837956	0.0690837	0.0616091	179.899
8	0.850035	0.341126	0.669	0.584633	0.187829	998.041
8	0.84549	0.210829	0.814651	0.386188	0.450434	879.873
8	0.831245	0.628875	0.552125	0.496057	0.238749	929.011
8	0.271341	0.437341	0.701458	0.538517	0.172898	868.883
8	0.173963	0.679911	0.577863	0.815379	0.0299396	245.596
8	0.115313	0.631126	0.570911	0.343069	0.0118488	81.281
8	0.654744	0.801049	0.538822	0.598798	0.0108982	27.1464
8	0.13118	0.763543	0.569608	0.498238	0.132283	760.783
8	0.522313	0.785768	0.51438	0.651325	0.088833	398.357
8	0.490426	0.661067	0.599978	0.582821	0.126222	438.947
8	0.0876292	0.135218	0.843826	0.316368	0.131326	798.986
8	0.01253	0.375823	0.669817	0.234513	0.0361917	378.159
8	0.933407	0.493941	0.634191	0.25041	0.48385	972.592
8	0.0393901	0.707116	0.51527	0.496902	0.0321799	470.359
8	0.724334	0.579482	0.613211	0.187882	0.326262	581.892
8	0.927035	0.690477	0.592005	0.931143	0.00311353	9.29566
8	0.919714	0.173829	0.763029	0.449239	0.179234	642.999
8	0.104068	0.670113	0.538773	0.421517	0.0475625	470.759
8	0.259729	0.539544	0.594795	0.201487	0.172536	879.063
8	0.566888	0.569648	0.583501	0.30341	0.106986	377.41
8	0.0126202	0.666796	0.567717	0.319842	0.022163	187.612
8	0.691139	0.77039	0.522094	0.349032	0.0163506	35.4926
8	0.63859	0.469371	0.660351	0.475022	0.185103	595.183
8	0.290483	0.772191	0.536009	0.977667	0.0730199	562.335
8	0.661794	0.314261	0.732846	0.362935	0.219744	603.773
8	0.959835	0.552884	0.652497	0.817238	0.0385446	90.0843
8	0.293192	0.618289	0.591649	0.441909	0.0117631	52.5882
8	0.96545	0.423731	0.643066	0.325686	0.225724	629.267
8	0.286722	0.216292	0.788708	0.50958	0.129472	707.191
8	0.184284	0.759676	0.56718	0.384063	0.0121122	46.6583
8	0.12005	0.348784	0.767064	0.728004	0.077955	573.093
8	0.208383	0.615731	0.641559	0.286145	0.196819	666.827
8	0.166093	0.61555	0.545951	0.746111	0.0158185	232.278
8	0.832189	0.373061	0.719883	0.38497	0.352049	754.835
8	0.341596	0.51726	0.633764	0.472145	0.110695	549.671
8	0.0969947	0.223987	0.790777	0.466715	0.0618997	464.714
8	0.575748	0.377754	0.704489	0.265551	0.326042	843.345
8	0.756771	0.112532	0.815433	0.185903	0.361595	797.106
8	0.841915	0.857547	0.53178	0.400416	0.390638	666.238
8	0.480784	0.507227	0.684547	0.709715	0.0205471	67.5207
8	0.262341	0.438712	0.63613	0.358883	0.093051	652.069
8	0.652971	0.26516	0.738368	0.628409	0.0863591	382.489
8	0.44246	0.3223	0.779832	0.684619	0.123073	455.186
8	0.341684	0.471384	0.642893	0.499638	0.130877	767.027
8	0.599113	0.343258	0.737484	0.384808	0.228354	602.568
8	0.887961	0.438926	0.632281	0.568077	0.0149548	56.0578
8	0.125149	0.372149	0.726165	0.669877	0.0453469	365.477
8	0.133302	0.624921	0.55734	0.719373	0.0504938	673.651
8	0	0.644284	0.556	0.645364	0.0087547	150.464
8	0.284187	0.830326	0.537951	0.644431	0.0923201	436.316
8	0.719348	0.127399	0.838961	0.260654	0.0149911	24.9129
8	0.0224067	0.539753	0.6719	0.441135	0.00971263	66.074
8	0.151209	0.273381	0.739798	0.548305	0.0178545	150.609
8	0.464771	0.634698	0.623792	0.751637	0.0362134	132.253
8	0.984117	0.454771	0.640918	0.607813	0.276729	980.79
8	0.84997	0.00346869	0.853948	0.0359552	0.125022	191.918
8	0.510626	0.0434125	0.853686	0.429244	0.0938264	386.216
8	0.448305	0.728803	0.572601	0.833001	0.0553904	245.086
8	0.970894	0.147514	0.7735	0.510944	0.215205	842.244
8	0.466286	0.720875	0.592708	0.602279	0.279902	952.536
8	0.495419	0.240917	0.753342	0.441886	0.0418036	167.012
8	0.0687769	0.751883	0.577015	0.699291	0.0214708	167.785
8	0.998634	0.681682	0.526517	0.646418	0.241153	988.455
9	0.311727	0.153706	0.92778	0.365805	0.256944	896.171
9	0.245007	0.099097	0.893391	0.28793	0.0130545	65.1222
9	0.381225	0.251075	0.831335	0.124412	0.32591	887.765
9	0.23905	0.129612	0.925969	0.379376	0.00778979	30.2585
9	0.248825	0.111671	0.893065	0.352485	0.113316	653.46
9	0.883595	0.681102	0.667287	0.76086	0.252455	667.457
9	0.710508	0.398854	0.746435	0.715987	0.149465	689.664
9	0.500389	0.596599	0.712676	0.832257	0.108674	433.763
9	0.840774	0.208044	0.867221	0.372766	0.218048	469.814
9	0.534017	0.203632	0.89682	0.622175	0.141602	480.614
9	0.511522	0.414988	0.764659	0.325636	0.234626	679.464
9	0.913322	0.239827	0.894636	0.408358	0.418312	683.518
9	0.54527	0.535901	0.662182	0.40094	0.146335	689.786
9	0.306947	0.0772006	0.900205	0.594191	0.00862375	62.0511
9	0.114488	0.0311193	0.92467	0.33555	0.00104862	13.4099
9	0.245419	0.237307	0.802352	0.0519167	0.0515231	194.747
9	0.478834	0.715182	0.641013	0.443983	0.103759	309.118
9	0.446739	0.845642	0.59197	0.779616	0.0810606	342.211
9	0.12284	0.221064	0.836701	0.414669	0.0695925	580.969
9	0.678558	0.17056	0.83042	0.0299372	0.0301582	56.6885
9	0.846746	0.296143	0.781106	0.311748	0.141497	396.698
9	0.406421	0.838203	0.602618	0.581895	0.253822	952.807
9	0.886859	0.349718	0.750249	0.671416	0.0492471	211.031
9	0.215625	0.5832	0.722033	0.436222	0.0210753	79.7395
9	0.792307	0.255491	0.858755	0.619168	0.125577	334.492
9	0.680886	0.275796	0.78958	0.243058	0.292981	924.198
9	0.890847	0.36199	0.816743	0.46287	0.255832	491.671
9	0.896991	0.222258	0.890867	0.189147	0.547717	677.12
9	0.21592	0.719251	0.607603	0.439652	0.00610339	35.0621
9	0.35948	0.651229	0.645239	0.462236	0.00671802	27.8386
9	0.246349	0.49106	0.702633	0.15923	0.164019	661.732
9	0.391059	0.548924	0.683168	0.724297	0.00583241	34.5053
9	0.983621	0.713613	0.654165	0.640455	0.411916	897.306
9	0.126947	0.339213	0.834504	0.662418	0.0910134	655.621
9	0.378727	0.431902	0.712396	0.29222	0.0566767	269.169
9	0.498662	0.383034	0.721183	0.443966	0.11551	739.609
9	0.655024	0.265524	0.876428	0.155387	0.622906	879.228
9	0.0605006	0.538342	0.677045	0.229751	0.0520561	390.827
9	0.0618385	0.527028	0.698234	0.725015	0.0107873	130.612
9	0.0485747	0.6527	0.659158	0.432635	0.0400548	314.832
9	0.818562	0.30741	0.815223	0.307442	0.293119	596.128
9	0.343128	0.513942	0.695755	0.522003	0.0815717	463.607
9	0.491098	0.120657	0.905771	0.195727	0.162535	399.458
9	0.780832	0.658319	0.66937	0.756844	0.236772	730.018
9	0.978859	0.387634	0.759998	0.335918	0.0600315	112.359
9	0.974578	0.10406	0.877914	0.424483	0.229964	727.426
9	0.0762138	0.550495	0.654864	0.837781	0.0222641	411.84
9	0.650095	0.607837	0.6397	0.465475	0.169539	679.532
9	0.0931169	0.666071	0.660179	0.615719	0.094107	798.885
9	0.0348068	0.348141	0.763823	0.668923	0.0254949	406.475
9	0.337992	0.483422	0.677001	0.432369	0.0889402	672.117
9	0.289668	0.667153	0.598014	0.575795	0.0430402	377.56
9	0.71676	0.558659	0.670418	0.755982	0.109622	507.787
9	0.534428	0.411412	0.722852	0.756259	0.0635778	436.165
9	0.900145	0.165721	0.876377	0.178102	0.339026	551.465
9	0.532786	0.75353	0.626509	0.776962	0.0905562	355.651
9	0.604213	0.33217	0.758583	0.281809	0.172575	642.105
9	0.943792	0.622258	0.610149	0.834328	0.0755829	427.94
9	0.259872	0.462134	0.735856	0.629177	0.116586	787.86
9	0.872731	0.574564	0.638774	0.836906	0.162348	943.938
9	0.523681	0.496056	0.706125	0.642279	0.130618	651.345
9	0.631965	0.438366	0.782346	0.503147	0.113405	279.204
9	0.270073	0.388505	0.776511	0.156454	0.132806	401.801
9	0.0323986	0.65802	0.594264	0.538002	0.0234839	430.743
9	0.383185	0.657202	0.617132	0.829395	0.104479	885.452
9	0.625063	0.305061	0.855209	0.0503151	0.521465	568.597
9	0.234994	0.311919	0.824251	0.550288	0.044938	245.865
9	0.945557	0.247492	0.874756	0.416259	0.230093	391.795
9	0.0856754	0.337059	0.838249	0.209688	0.127005	532.18
9	0.495526	0.468201	0.703161	0.535199	0.030945	153.366
9	0.622347	0.307799	0.787335	0.279093	0.234523	716.905
9	0.135315	0.36972	0.75743	0.577777	0.0855502	903.07
9	0.149646	0.656374	0.604491	0.811053	0.0457453	697.619
9	0.679476	0.512625	0.670856	0.668363	0.168317	977.793
9	0.190735	0.192084	0.817138	0.123268	0.0716605	429.641
9	0.572295	0.421002	0.746131	0.66768	0.16814	793.023
9	0.544841	0.537178	0.651547	0.434768	0.15842	902.124
9	0.822531	0.0311349	0.918946	0.499683	0.0938647	349.235
10	0.920215	0.504835	0.739344	0.209088	0.124039	301.063
10	0.447855	0.361634	0.820184	0.554778	0.102876	652.249
10	0.470347	0.289879	0.850645	0.50287	0.140788	887.326
10	0.950554	0.385517	0.812196	0.657577	0.176513	695.286
10	0.752433	0.23723	0.957432	0.209571	0.60275	895.901
10	0.0286836	0.50666	0.793597	0.72752	1.41513e-05	10.0849
10	0.301048	0.520616	0.75118	0.234356	0.11071	496.574
10	0.809913	0.43377	0.802068	0.482312	0.233113	746.234
10	0.82885	0.694208	0.670107	0.407224	0.225554	686.945
10	0.411134	0.487498	0.760593	0.28281	0.0567167	237.489
10	0.296071	0.309781	0.928299	0.047915	0.275838	463.782
10	0.680109	0.153603	0.967004	0.62539	0.145628	515.952
10	0.625286	0.33646	0.815443	0.440752	0.074643	394.367
10	0.045184	0.19273	0.893889	0.452526	0.0530059	842.73
10	0.58649	0.564436	0.779228	0.576832	0.238108	779.044
10	0.535085	0.406353	0.851332	0.224193	0.190547	399.44
10	0.547652	0.564289	0.744843	0.53671	0.0961655	396.136
10	0.0884867	0.494815	0.783691	0.562917	0.0265257	251.852
10	0.932373	0.280942	0.946489	0.652521	0.0503453	93.2295
10	0.240101	0.587425	0.723534	0.283349	0.0148474	71.2952
10	0.131838	0.456173	0.761804	0.199583	0.0216496	159.18
10	0.173617	0.266077	0.904788	0.536188	0.0888174	652.401
10	0.93835	0.117455	0.999745	0.109088	0.000637155	1.3261
10	0.367039	0.211503	0.916742	0.28619	0.0627285	240.608
10	0.182041	0.574913	0.761904	0.327689	0.0151251	66.4362
10	0.597865	0.205029	0.971623	0.435393	0.317187	813.233
10	0.452199	0.51624	0.751518	0.220015	0.0230064	71.6877
10	0.540221	0.0977634	0.962408	0.416617	0.207851	954.828
10	0.983697	0.65689	0.722455	0.778448	0.0909441	249.344
10	0.760831	0.303666	0.928864	0.388416	0.477834	916.108
10	0.194295	0.462733	0.802433	0.368307	0.129616	747.889
10	0.298032	0.250342	0.909942	0.492377	0.163359	918.129
10	0.0210778	0.354939	0.891202	0.541943	0.0940005	880.986
10	0.930129	0.509899	0.746961	0.463435	0.0892781	282.96
10	0.966769	0.522581	0.731116	0.407663	0.0971219	314.027
10	0.183186	0.564901	0.718966	0.41005	0.00963874	77.9189
10	0.650803	0.381736	0.874068	0.22476	0.458692	818.371
10	0.00337572	0.503862	0.799413	0.32944	0.0356439	283.888
10	0.123059	0.29362	0.853349	0.601888	0.0571329	736.877
10	0.0760403	0.121092	0.957021	0.418791	0.0548843	557.926
10	0.182565	0.107903	0.956099	0.140167	0.0220673	102.215
10	0.532133	0.514441	0.773027	0.514438	0.0649202	248.686
10	0.863282	0.234767	0.948579	0.109629	0.352528	381.696
10	0.817304	0.584929	0.794875	0.383664	0.232633	378.548
10	0.898588	0.216229	0.90445	0.492412	0.259741	851.706
10	0.492497	0.759721	0.661397	0.613149	0.203893	968.668
10	0.768879	0.158518	0.956747	0.464342	0.139156	389.084
10	0.64869	0.601986	0.70834	0.817956	0.131308	799.058
10	0.725957	0.145167	0.943927	0.404728	0.106662	340.446
10	0.130478	0.128482	0.992299	0.0675425	0.0186387	52.3557
10	0.515674	0.684432	0.730338	0.60747	0.159239	543.582
10	0.119486	0.830349	0.679343	0.78927	0.112547	887.598
10	0.0745097	0.465761	0.753892	0.237597	0.0185439	183.451
10	0.789963	0.610204	0.720779	0.441518	0.193987	567.253
10	0.785093	0.520964	0.751309	0.244132	0.208892	504.736
10	0.22209	0.506431	0.738607	0.66375	0.00741737	84.6087
10	0.75835	0.604739	0.73263	0.444681	0.333544	962.195
10	0.00108381	0.321993	0.88356	0.457016	0.0902539	982.268
10	0.158911	0.656302	0.730775	0.49916	0.106125	666.256
10	0.344924	0.683084	0.743225	0.434899	0.102804	329.633
10	0.766134	0.562976	0.798168	0.281766	0.527893	847.152
10	0.869559	0.644804	0.733833	0.396523	0.211377	415.218
10	0.229455	0.15228	0.994785	0.279075	0.00193919	7.91276
10	0.204075	0.17302	0.9999	0.439118	0.148694	663.279
10	0.907966	0.342564	0.824459	0.591228	0.225635	975.574
10	0.954098	0.222042	0.979192	0.332481	0.666155	947.926
10	0.13388	0.492903	0.822474	0.708001	0.0191638	135.585
10	0.409843	0.316113	0.849449	0.260297	0.0932369	372.188
10	0.432864	0.278493	0.858632	0.401834	0.0492982	260.623
10	0.684758	0.602351	0.730565	0.711735	0.108129	444.094
10	0.789371	0.512967	0.786162	0.273806	0.261142	502.267
10	0.615764	0.310656	0.910709	0.138304	0.210524	305.96
10	0.556378	0.603671	0.756309	0.574904	0.274596	970.074
10	0.875877	0.207933	0.930917	0.491456	0.151162	394.099
10	0.357314	0.00886153	1	0.282418	0.129958	701.998
10	0.73204	0.204188	0.913382	0.364827	0.0583212	165.291
10	0.788228	0.809978	0.670126	0.391074	0.432341	870.606
